# Supplementary material for: Profiling sex-biased gene expression during parthenogenetic reproduction in Daphnia pulex
Source: BMC Genomics. 2007 Dec 18;8:464. doi: 10.1186/1471-2164-8-464 (PMC2245944; doi:10.1186/1471-2164-8-464)
Supplement: Additional file 1 — File is a tab-delimited text file containing microarray expression data for four different experimental comparisons, including ratio, intensity and p-values for all elements on the array, as well as homology data about the elements. [file 1471-2164-8-464-S1.txt]

ID Microarray	Homolog ID	Homology e-value	males vs mature females M, pos. higher in males	males vs mature females A	males vs mature females p-value	males vs juvenile females M, pos. higher in males	males vs juvenile females A	males vs juvenile females p-value	juvenile vs mature females M, pos. higher in mature	juvenile vs mature females A	juvenile vs mature females p-value	male vs female (both) M, pos. higher in males	male vs female (both) A	male vs female (both) p-value			males vs mature females M, pos. higher in males	males vs juvenile females M, pos. higher in males		mature>males	mature<males	Juvenile>males	juvenile<males	juvenile>mature	juvenile<mature
01001A01			-0.62	3.1	8.43E-01	1.481	3.1	5.07E-01	2.101	3.1	6.08E-01	0.86135	3.1	8.13E-01			-0.62	1.481		0	0	0	0	0	0
01001A02	gi|53767552|ref|ZP_00352581.1|	0.021	0.073	11.61	6.53E-01	-0.036	11.61	8.30E-01	-0.109	11.61	6.61E-01	0.03661	11.61	8.72E-01			0.073	-0.036		0	0	0	0	0	0
01001A03	gi|33300450|emb|CAE17945.1|	2.9	-0.352	9.1	2.19E-01	0.027	9.1	9.36E-01	0.379	9.1	4.02E-01	-0.32523	9.1	4.25E-01			-0.352	0.027		0	0	0	0	0	0
01001A04	gi|58389791|ref|XP_317284.2|	4.10E-45	0.43	6.89	1.09E-01	0.122	6.89	6.67E-01	-0.308	6.89	4.69E-01	0.55263	6.89	1.41E-01			0.43	0.122		0	0	0	0	0	0
01001A05	gi|66518132|ref|XP_393358.2|	4.10E-34	0.614	7.1	5.09E-02	0.532	7.1	8.73E-02	-0.082	7.1	8.73E-01	1.14548	7.1	1.09E-02			0.614	0.532		0	0	0	0	0	0
01001A06			0.096	6.85	7.11E-01	0.683	6.85	4.97E-03	0.587	6.85	1.04E-01	0.77839	6.85	2.12E-02			0.096	0.683		0	0	0	0	0	0
01001A07	gi|54636422|gb|EAL25825.1|	0.00000016	2.536	9.3	1.34E-10	0.764	9.3	3.21E-04	-1.773	9.3	4.92E-06	3.30017	9.3	4.68E-10			2.536	0.764		0	1	0	0	0	1
01001A07			2.536	9.3	1.34E-10	0.764	9.3	3.21E-04	-1.773	9.3	4.92E-06	3.30017	9.3	4.68E-10			2.536	0.764		0	1	0	0	0	1
01001A08	gi|2499378|sp|Q25157|OPSC1_HEMSA	4.60E-40	1.263	11.63	6.27E-05	-0.032	11.63	9.05E-01	-1.296	11.63	2.34E-03	1.231	11.63	1.15E-03			1.263	-0.032		0	1	0	0	0	1
01001A09	mtRNA		-0.132	14.54	3.12E-01	0.553	14.54	4.97E-04	0.685	14.54	2.94E-03	0.4209	14.54	2.54E-02			-0.132	0.553		0	0	0	0	0	0
01001A10	gi|20163190|gb|AAF18565.2|	0.000000002	-0.148	7.63	4.01E-01	0.443	7.63	1.68E-02	0.591	7.63	3.25E-02	0.29569	7.63	2.27E-01			-0.148	0.443		0	0	0	0	0	0
01001A11	mtRNA		-0.15	14.42	2.48E-01	0.55	14.42	4.94E-04	0.699	14.42	2.34E-03	0.40009	14.42	3.15E-02			-0.15	0.55		0	0	0	0	0	0
01001A12	gi|5668|emb|CAA36838.1|	9.00E-132	0.147	10.93	4.28E-01	-0.36	10.93	5.78E-02	-0.507	10.93	7.64E-02	-0.21302	10.93	4.13E-01			0.147	-0.36		0	0	0	0	0	0
01001B01	gi|1314481|gb|AAC47030.1|	8.30E-22	0.615	8.5	3.33E-02	0.168	8.5	5.63E-01	-0.447	8.5	3.03E-01	0.78258	8.5	4.76E-02			0.615	0.168		0	0	0	0	0	0
01001B02	mtRNA		0.165	11.57	4.36E-01	-0.39	11.57	7.03E-02	-0.554	11.57	8.86E-02	-0.22503	11.57	4.48E-01			0.165	-0.39		0	0	0	0	0	0
01001B03	mtRNA		-0.193	14.41	1.31E-01	0.57	14.41	3.27E-04	0.763	14.41	1.16E-03	0.37657	14.41	3.90E-02			-0.193	0.57		0	0	0	0	0	0
01001B04	gi|56199452|gb|AAV84215.1|	0	-0.514	11.03	5.87E-02	-1.176	11.03	3.43E-04	-0.662	11.03	1.09E-01	-1.68958	11.03	1.68E-04			-0.514	-1.176		0	0	1	0	0	0
01001B05	gi|50256911|gb|EAL19629.1|	0.105	0.346	7.22	6.97E-02	0.576	7.22	5.57E-03	0.23	7.22	4.39E-01	0.92227	7.22	1.59E-03			0.346	0.576		0	0	0	0	0	0
01001B06			-0.307	8.75	1.21E-01	0.139	8.75	4.97E-01	0.446	8.75	1.48E-01	-0.16772	8.75	5.51E-01			-0.307	0.139		0	0	0	0	0	0
01001B07	mtRNA		-0.224	14.57	1.43E-01	0.412	14.57	1.23E-02	0.636	14.57	1.16E-02	0.18824	14.57	3.84E-01			-0.224	0.412		0	0	0	0	0	0
01001B08			-0.204	6.37	4.58E-01	0.557	6.37	2.55E-02	0.761	6.37	5.72E-02	0.35355	6.37	3.22E-01			-0.204	0.557		0	0	0	0	0	0
01001B09			-0.468	11.04	8.95E-02	-0.997	11.04	1.61E-03	-0.528	11.04	2.16E-01	-1.46498	11.04	7.71E-04			-0.468	-0.997		0	0	0	0	0	0
01001B10			2.058	8.38	1.92E-08	0.723	8.38	1.56E-03	-1.334	8.38	4.30E-04	2.78113	8.38	3.35E-08			2.058	0.723		0	1	0	0	0	1
01001B11	gi|50751600|ref|XP_422472.1|	1.90E-48	-0.947	8.63	7.98E-04	-0.517	8.63	3.87E-02	0.431	8.63	2.53E-01	-1.46391	8.63	2.50E-04			-0.947	-0.517		0	0	0	0	0	0
01001B12	gi|66551967|ref|XP_624896.1|	9.50E-61	-0.828	9.7	3.00E-03	-0.11	9.7	6.81E-01	0.719	9.7	6.72E-02	-0.93815	9.7	1.12E-02			-0.828	-0.11		0	0	0	0	0	0
01001C01			0.659	8.31	3.24E-02	0.345	8.31	2.54E-01	-0.314	8.31	5.05E-01	1.00486	8.31	1.94E-02			0.659	0.345		0	0	0	0	0	0
01001C02	gi|57920958|ref|XP_557879.1|	3.50E-47	-0.114	9.24	5.37E-01	0.044	9.24	8.26E-01	0.158	9.24	5.86E-01	-0.07024	9.24	7.88E-01			-0.114	0.044		0	0	0	0	0	0
01001C03	gi|47223260|emb|CAF98644.1|	1.40E-22	-0.045	7.55	8.75E-01	0.074	7.55	7.91E-01	0.119	7.55	7.78E-01	0.02893	7.55	9.41E-01			-0.045	0.074		0	0	0	0	0	0
01001C04	gi|27373057|gb|AAO12215.1|	2.40E-40	0.353	11.19	1.44E-02	-0.029	11.19	8.42E-01	-0.382	11.19	7.13E-02	0.3234	11.19	9.01E-02			0.353	-0.029		0	0	0	0	0	0
01001C05	gi|34147983|gb|AAQ62561.1|	0.00012	0.35	11.22	2.46E-02	0.033	11.22	8.38E-01	-0.316	11.22	1.72E-01	0.38263	11.22	6.79E-02			0.35	0.033		0	0	0	0	0	0
01001C06			0.288	11.71	3.49E-02	0.05	11.71	7.23E-01	-0.238	11.71	2.48E-01	0.33776	11.71	6.88E-02			0.288	0.05		0	0	0	0	0	0
01001C07			0.004	10.89	9.81E-01	-0.087	10.89	5.90E-01	-0.091	10.89	7.14E-01	-0.08252	10.89	7.06E-01			0.004	-0.087		0	0	0	0	0	0
01001C08			-0.185	4.61	7.46E-01	0.647	4.61	2.39E-01	0.833	4.61	3.23E-01	0.46213	4.61	5.47E-01			-0.185	0.647		0	0	0	0	0	0
01001C09	gi|54642575|gb|EAL31322.1|	0.0000046	0.906	7.67	1.86E-04	0.582	7.67	2.11E-03	-0.324	7.67	2.36E-01	1.48864	7.67	1.51E-05			0.906	0.582		0	0	0	0	0	0
01001C10	mtRNA		-0.244	14.94	1.35E-01	0.386	14.94	2.47E-02	0.63	14.94	1.73E-02	0.14183	14.94	5.42E-01			-0.244	0.386		0	0	0	0	0	0
01001C11	gi|67083335|gb|AAY66603.1|	5.40E-81	0.009	7.64	9.65E-01	0.448	7.64	2.09E-02	0.439	7.64	1.25E-01	0.45703	7.64	7.73E-02			0.009	0.448		0	0	0	0	0	0
01001C12	gi|47207426|emb|CAF93994.1|	7.4	0.188	11.33	1.56E-01	0.036	11.33	8.03E-01	-0.152	11.33	4.73E-01	0.22403	11.33	2.31E-01			0.188	0.036		0	0	0	0	0	0
01001D01			-0.251	8.67	3.57E-01	-0.124	8.67	6.69E-01	0.128	8.67	7.74E-01	-0.37511	8.67	3.28E-01			-0.251	-0.124		0	0	0	0	0	0
01001D02	gi|66515955|ref|XP_623272.1|	2.50E-39	-0.845	9.55	4.12E-03	-0.539	9.55	5.22E-02	0.306	9.55	4.73E-01	-1.38462	9.55	1.09E-03			-0.845	-0.539		0	0	0	0	0	0
01001D03	gi|29124932|gb|AAO63548.1|	5.10E-11	1.516	8.05	5.77E-06	0.514	8.05	3.31E-02	-1.001	8.05	9.23E-03	2.03001	8.05	6.71E-06			1.516	0.514		0	1	0	0	0	1
01001D04	gi|52789219|gb|AAH83024.1|	6.80E-10	2.011	7.39	8.48E-09	0.567	7.39	3.56E-03	-1.444	7.39	6.86E-05	2.57749	7.39	2.76E-08			2.011	0.567		0	1	0	0	0	1
01001D05	gi|22758886|gb|AAN05602.1|	5.90E-70	-0.925	9.28	2.82E-03	-0.585	9.28	4.26E-02	0.339	9.28	4.41E-01	-1.51028	9.28	7.09E-04			-0.925	-0.585		0	0	0	0	0	0
01001D06	gi|54609211|gb|AAV34821.1|	5.70E-90	-1.168	9.37	2.13E-04	-0.726	9.37	8.71E-03	0.442	9.37	2.65E-01	-1.89403	9.37	3.40E-05			-1.168	-0.726		1	0	0	0	0	0
01001D07			-1.998	9.19	8.11E-07	-1.203	9.19	2.24E-04	0.795	9.19	4.96E-02	-3.20143	9.19	1.81E-07			-1.998	-1.203		1	0	1	0	0	0
01001D08	gi|48427979|sp|P82119|CUO6_BLACR	5.60E-17	-0.684	9.21	7.63E-03	-0.151	9.21	5.41E-01	0.533	9.21	1.50E-01	-0.83514	9.21	1.59E-02			-0.684	-0.151		0	0	0	0	0	0
01001D09	gi|8670809|emb|CAB94909.1|	2.00E-70	0.406	9.81	3.70E-02	-0.208	9.81	2.81E-01	-0.614	9.81	3.93E-02	0.19868	9.81	4.57E-01			0.406	-0.208		0	0	0	0	0	0
01001D10	gi|66500885|ref|XP_623813.1|	1.40E-57	-1.029	9.65	1.57E-03	-0.813	9.65	8.97E-03	0.216	9.65	6.36E-01	-1.84152	9.65	1.47E-04			-1.029	-0.813		1	0	0	0	0	0
01001D10	gi|66500885|ref|XP_623813.1|	1.40E-57	-1.029	9.65	1.57E-03	-0.813	9.65	8.97E-03	0.216	9.65	6.36E-01	-1.84152	9.65	1.47E-04			-1.029	-0.813		1	0	0	0	0	0
01001D11	gi|15213782|gb|AAK92166.1|	1.00E-39	-0.787	9.87	1.00E-03	-0.218	9.87	3.00E-01	0.569	9.87	7.62E-02	-1.00501	9.87	1.69E-03			-0.787	-0.218		0	0	0	0	0	0
01001D12	mtRNA		-0.198	14.61	1.42E-01	0.504	14.61	1.40E-03	0.702	14.61	3.11E-03	0.30561	14.61	1.08E-01			-0.198	0.504		0	0	0	0	0	0
1.00E+04			0.043	9.25	8.64E-01	0.174	9.25	4.62E-01	0.131	9.25	7.23E-01	0.21678	9.25	5.06E-01			0.043	0.174		0	0	0	0	0	0
1.00E+05	gi|46132603|ref|ZP_00171195.2|	1.1	-0.133	8.61	3.84E-01	0.405	8.61	1.29E-02	0.537	8.61	2.63E-02	0.27173	8.61	2.02E-01			-0.133	0.405		0	0	0	0	0	0
1.00E+06	gi|67623253|ref|XP_667909.1|	9.8	0.733	7.62	1.41E-02	0.648	7.62	2.81E-02	-0.086	7.62	8.55E-01	1.38109	7.62	1.62E-03			0.733	0.648		0	0	0	0	0	0
1.00E+07	gi|66519129|ref|XP_395734.2|	9.70E-37	1.192	7.61	1.05E-04	0.548	7.61	1.16E-02	-0.643	7.61	5.72E-02	1.74011	7.61	2.42E-05			1.192	0.548		0	1	0	0	0	0
1.00E+08			0.375	7.52	2.87E-01	0.357	7.52	3.24E-01	-0.018	7.52	9.74E-01	0.73204	7.52	1.39E-01			0.375	0.357		0	0	0	0	0	0
1.00E+09			-0.902	8.02	3.52E-02	0.025	8.02	9.61E-01	0.927	8.02	1.50E-01	-0.87737	8.02	1.30E-01			-0.902	0.025		0	0	0	0	0	0
1.00E+10			-0.093	8.58	6.60E-01	0.212	8.58	3.05E-01	0.306	8.58	3.35E-01	0.11906	8.58	6.80E-01			-0.093	0.212		0	0	0	0	0	0
1.00E+11	gi|54636422|gb|EAL25825.1|	0.00000016	2.38	9.91	3.43E-11	0.77	9.91	7.45E-05	-1.61	9.91	2.00E-06	3.15015	9.91	1.07E-10			2.38	0.77		0	1	0	0	0	1
1.00E+11			2.38	9.91	3.43E-11	0.77	9.91	7.45E-05	-1.61	9.91	2.00E-06	3.15015	9.91	1.07E-10			2.38	0.77		0	1	0	0	0	1
1.00E+12	gi|16518985|gb|AAL25092.1|	1.00E-102	0.038	10.43	8.99E-01	-0.615	10.43	2.98E-02	-0.653	10.43	1.21E-01	-0.57779	10.43	1.28E-01			0.038	-0.615		0	0	0	0	0	0
1.00E+12			0.038	10.43	8.99E-01	-0.615	10.43	2.98E-02	-0.653	10.43	1.21E-01	-0.57779	10.43	1.28E-01			0.038	-0.615		0	0	0	0	0	0
1.00E+13			0.103	7.86	4.14E-01	0.688	7.86	3.26E-05	0.584	7.86	4.69E-03	0.79106	7.86	1.39E-04			0.103	0.688		0	0	0	0	0	0
1.00E+14			0.347	6.92	1.10E-01	0.467	6.92	3.66E-02	0.12	6.92	7.28E-01	0.81457	6.92	1.06E-02			0.347	0.467		0	0	0	0	0	0
1.00E+15	gi|54636422|gb|EAL25825.1|	0.00000016	2.416	9.99	1.39E-11	0.711	9.99	9.25E-05	-1.706	9.99	6.26E-07	3.12686	9.99	5.99E-11			2.416	0.711		0	1	0	0	0	1
1.00E+15	gi|54636422|gb|EAL25825.1|	0.00000016	2.416	9.99	1.39E-11	0.711	9.99	9.25E-05	-1.706	9.99	6.26E-07	3.12686	9.99	5.99E-11			2.416	0.711		0	1	0	0	0	1
01001F01			0.968	8.61	9.47E-05	0.284	8.61	1.48E-01	-0.684	8.61	2.60E-02	1.25234	8.61	1.33E-04			0.968	0.284		0	0	0	0	0	0
01001F02	gi|66571238|gb|AAY51584.1|	2.9	-0.138	9.39	6.05E-01	-0.06	9.39	8.30E-01	0.078	9.39	8.55E-01	-0.19765	9.39	5.91E-01			-0.138	-0.06		0	0	0	0	0	0
01001F03	gi|50344460|emb|CAH04316.1|	2.40E-96	-0.893	9.65	3.25E-03	-0.831	9.65	6.07E-03	0.062	9.65	8.94E-01	-1.72355	9.65	1.87E-04			-0.893	-0.831		0	0	0	0	0	0
01001F04	gi|66500885|ref|XP_623813.1|	1.40E-57	-0.176	11.91	2.81E-01	-0.17	11.91	3.09E-01	0.006	11.91	9.84E-01	-0.34647	11.91	1.32E-01			-0.176	-0.17		0	0	0	0	0	0
01001F05	gi|67084003|gb|AAY66936.1|	3.30E-47	-0.996	9.72	2.09E-04	-0.405	9.72	6.90E-02	0.591	9.72	7.90E-02	-1.40013	9.72	1.39E-04			-0.996	-0.405		0	0	0	0	0	0
01001F06	gi|33300450|emb|CAE17945.1|	2.9	-0.314	9.97	3.05E-01	-0.007	9.97	9.84E-01	0.306	9.97	5.29E-01	-0.32109	9.97	4.59E-01			-0.314	-0.007		0	0	0	0	0	0
01001F06			-0.314	9.97	3.05E-01	-0.007	9.97	9.84E-01	0.306	9.97	5.29E-01	-0.32109	9.97	4.59E-01			-0.314	-0.007		0	0	0	0	0	0
01001F07	gi|29124936|gb|AAO63550.1|	5.70E-17	1.276	8.66	5.06E-07	0.61	8.66	1.06E-03	-0.666	8.66	1.07E-02	1.88597	8.66	3.02E-07			1.276	0.61		0	1	0	0	0	0
01001F08	gi|22535396|emb|CAC95107.1|	0.389	0.02	7.38	9.17E-01	0.688	7.38	3.56E-04	0.669	7.38	1.35E-02	0.70793	7.38	4.62E-03			0.02	0.688		0	0	0	0	0	0
01001F09	gi|66548338|ref|XP_624645.1|	3.70E-43	-1.051	9.12	1.48E-03	-0.968	9.12	3.15E-03	0.084	9.12	8.63E-01	-2.01907	9.12	6.86E-05			-1.051	-0.968		1	0	0	0	0	0
01001F10			-0.247	14.97	1.16E-01	0.384	14.97	2.01E-02	0.631	14.97	1.36E-02	0.13779	14.97	5.36E-01			-0.247	0.384		0	0	0	0	0	0
01001F11	gi|66815393|ref|XP_641713.1|	3.2	-0.072	11.9	7.01E-01	-0.217	11.9	2.31E-01	-0.145	11.9	6.09E-01	-0.28836	11.9	2.49E-01			-0.072	-0.217		0	0	0	0	0	0
01001F12	gi|66507458|ref|XP_623142.1|	1.10E-19	-0.678	9.97	1.33E-03	-0.173	9.97	3.61E-01	0.505	9.97	7.85E-02	-0.8505	9.97	2.63E-03			-0.678	-0.173		0	0	0	0	0	0
01001G01	gi|50758607|ref|XP_417337.1|	2.60E-57	0.591	7.27	3.40E-03	0.417	7.27	2.94E-02	-0.175	7.27	5.48E-01	1.00828	7.27	6.11E-04			0.591	0.417		0	0	0	0	0	0
01001G02	gi|66515955|ref|XP_623272.1|	2.50E-39	-0.163	11.24	3.35E-01	-0.194	11.24	2.62E-01	-0.031	11.24	9.13E-01	-0.35701	11.24	1.32E-01			-0.163	-0.194		0	0	0	0	0	0
01001G03	gi|13374275|gb|AAK20174.1|	9.90E-10	0.552	8.7	1.58E-02	0.555	8.7	1.59E-02	0.003	8.7	9.94E-01	1.10673	8.7	1.15E-03			0.552	0.555		0	0	0	0	0	0
01001G04	gi|49522192|gb|AAH75250.1|	5.2	-0.243	6.46	2.41E-01	0.35	6.46	6.11E-02	0.593	6.46	5.38E-02	0.10745	6.46	6.96E-01			-0.243	0.35		0	0	0	0	0	0
01001G05	gi|33300450|emb|CAE17945.1|	2.9	-0.302	9.86	2.29E-01	0.023	9.86	9.37E-01	0.325	9.86	4.13E-01	-0.27868	9.86	4.36E-01			-0.302	0.023		0	0	0	0	0	0
01001G06			-0.99	8.63	1.83E-03	-0.667	8.63	2.41E-02	0.323	8.63	4.70E-01	-1.65673	8.63	3.38E-04			-0.99	-0.667		0	0	0	0	0	0
01001G06	gi|6469517|gb|AAF13316.1|	7.40E-76	-0.99	8.63	1.83E-03	-0.667	8.63	2.41E-02	0.323	8.63	4.70E-01	-1.65673	8.63	3.38E-04			-0.99	-0.667		0	0	0	0	0	0
01001G07			-0.177	7.35	4.06E-01	0.413	7.35	5.83E-02	0.59	7.35	7.33E-02	0.23567	7.35	4.31E-01			-0.177	0.413		0	0	0	0	0	0
01001G08	gi|8670809|emb|CAB94909.1|	2.00E-70	0.394	9.65	6.38E-02	-0.262	9.65	2.17E-01	-0.656	9.65	4.55E-02	0.13183	9.65	6.57E-01			0.394	-0.262		0	0	0	0	0	0
01001G09	gi|3873718|emb|CAB03792.1|	1.80E-92	-0.968	9.77	2.27E-03	-0.951	9.77	3.00E-03	0.017	9.77	9.71E-01	-1.91931	9.77	8.94E-05			-0.968	-0.951		0	0	0	0	0	0
01001G10			0.162	12.09	2.18E-01	0.026	12.09	8.60E-01	-0.136	12.09	5.16E-01	0.18726	12.09	3.14E-01			0.162	0.026		0	0	0	0	0	0
01001G11	gi|67926647|ref|ZP_00519843.1|	7.00E-19	0.241	9.26	9.72E-02	0.344	9.26	2.32E-02	0.103	9.26	6.53E-01	0.58426	9.26	6.42E-03			0.241	0.344		0	0	0	0	0	0
01001G12	gi|58391956|ref|XP_318997.2|	5.40E-22	1.606	11.34	9.49E-10	0.236	11.34	6.65E-02	-1.37	11.34	2.41E-06	1.84136	11.34	1.80E-08			1.606	0.236		0	1	0	0	0	1
01001H01	gi|46048903|ref|NP_990072.1|	8.00E-91	-0.01	8.87	9.65E-01	-0.364	8.87	6.81E-02	-0.355	8.87	2.43E-01	-0.37376	8.87	1.69E-01			-0.01	-0.364		0	0	0	0	0	0
01001H02	gi|22758886|gb|AAN05602.1|	5.90E-70	-0.759	9.42	2.76E-03	-0.111	9.42	6.45E-01	0.648	9.42	6.83E-02	-0.86908	9.42	9.81E-03			-0.759	-0.111		0	0	0	0	0	0
01001H03	gi|19922188|ref|NP_610901.1|	0.0000024	1.931	9.1	3.74E-10	0.669	9.1	1.93E-04	-1.262	9.1	2.57E-05	2.59948	9.1	8.13E-10			1.931	0.669		0	1	0	0	0	1
01001H04	gi|55621268|ref|XP_516804.1|	1.50E-24	0.409	8.2	1.13E-02	0.555	8.2	5.56E-04	0.146	8.2	5.08E-01	0.96395	8.2	1.06E-04			0.409	0.555		0	0	0	0	0	0
01001H05	gi|54636422|gb|EAL25825.1|	0.00000016	1.29	11.66	5.06E-07	0.048	11.66	7.82E-01	-1.242	11.66	1.22E-04	1.33761	11.66	1.07E-05			1.29	0.048		0	1	0	0	0	1
01001H06	gi|62083323|gb|AAX62386.1|	3.60E-31	-0.889	10.05	4.81E-04	-0.437	10.05	4.67E-02	0.452	10.05	1.72E-01	-1.3267	10.05	1.97E-04			-0.889	-0.437		0	0	0	0	0	0
01001H07	gi|13161180|gb|AAK13497.1|	7.40E-30	0.964	8.21	8.63E-06	0.569	8.21	1.39E-03	-0.395	8.21	9.63E-02	1.53365	8.21	1.93E-06			0.964	0.569		0	0	0	0	0	0
01001H08	gi|46560138|gb|AAT00509.1|	0.000026	0.141	8.11	4.06E-01	0.704	8.11	5.54E-04	0.562	8.11	3.52E-02	0.84462	8.11	1.38E-03			0.141	0.704		0	0	0	0	0	0
01001H09	gi|48830755|ref|ZP_00287876.1|	0.023	-0.06	9.93	7.67E-01	0.352	9.93	7.49E-02	0.413	9.93	1.69E-01	0.29169	9.93	2.82E-01			-0.06	0.352		0	0	0	0	0	0
01001H10	gi|39979307|dbj|BAD05137.1|	4.00E-172	-0.993	11.31	1.34E-03	-1.047	11.31	1.02E-03	-0.055	11.31	9.04E-01	-2.03994	11.31	3.01E-05			-0.993	-1.047		0	0	1	0	0	0
01001H11	gi|58380711|ref|XP_310736.2|	2.20E-16	0.391	7.51	1.66E-01	0.462	7.51	1.08E-01	0.071	7.51	8.82E-01	0.85225	7.51	3.50E-02			0.391	0.462		0	0	0	0	0	0
01001H12	gi|38105037|gb|EAA51515.1|	0.00037	0.53	7.82	3.53E-03	0.613	7.82	1.40E-03	0.083	7.82	7.56E-01	1.14329	7.82	7.16E-05			0.53	0.613		0	0	0	0	0	0
01002A01			-0.902	3.32	6.83E-01	0.728	3.32	7.01E-01	1.631	3.32	6.03E-01	-0.17393	3.32	9.54E-01			-0.902	0.728		0	0	0	0	0	0
01002A02			0.813	3.21	7.48E-01	1.706	3.21	3.22E-01	0.893	3.21	7.89E-01	2.51964	3.21	3.91E-01			0.813	1.706		0	0	0	0	0	0
01002A03	gi|1834383|emb|CAA71006.1|	3.50E-79	0.146	9.07	4.29E-01	0.11	9.07	5.65E-01	-0.037	9.07	9.05E-01	0.25591	9.07	3.21E-01			0.146	0.11		0	0	0	0	0	0
01002A04	mtRNA		0.275	11.67	1.65E-01	-0.076	11.67	7.22E-01	-0.351	11.67	2.59E-01	0.19966	11.67	4.79E-01			0.275	-0.076		0	0	0	0	0	0
01002A05	mtRNA		0.28	11.27	2.53E-01	-0.489	11.27	5.40E-02	-0.768	11.27	4.66E-02	-0.20917	11.27	5.50E-01			0.28	-0.489		0	0	0	0	0	0
01002A06			-0.789	9.92	5.70E-04	-0.151	9.92	4.44E-01	0.637	9.92	3.61E-02	-0.94011	9.92	1.66E-03			-0.789	-0.151		0	0	0	0	0	0
01002A07	gi|20513964|gb|AAM22880.1|	0.000058	-0.635	7.95	7.53E-02	0.006	7.95	9.87E-01	0.641	7.95	2.43E-01	-0.6286	7.95	2.03E-01			-0.635	0.006		0	0	0	0	0	0
01002A08	gi|18204888|gb|AAH21595.1|	2.60E-37	-0.85	9.68	1.18E-03	-0.524	9.68	2.80E-02	0.327	9.68	3.58E-01	-1.37392	9.68	2.66E-04			-0.85	-0.524		0	0	0	0	0	0
01002A09	gi|15213840|gb|AAK92195.1|	5.30E-38	-0.685	9.35	1.11E-02	-0.277	9.35	2.82E-01	0.408	9.35	3.01E-01	-0.96223	9.35	9.80E-03			-0.685	-0.277		0	0	0	0	0	0
01002A10	gi|34932235|ref|NP_037512.2|	2.10E-38	0.007	7.61	9.77E-01	0.658	7.61	2.02E-03	0.651	7.61	3.79E-02	0.66582	7.61	2.04E-02			0.007	0.658		0	0	0	0	0	0
01002A11	gi|54638909|gb|EAL28311.1|	2.10E-69	0.251	6.79	3.61E-01	0.486	6.79	8.42E-02	0.234	6.79	5.94E-01	0.73722	6.79	5.77E-02			0.251	0.486		0	0	0	0	0	0
01002A12			0.207	7.22	2.72E-01	0.626	7.22	1.41E-03	0.419	7.22	1.30E-01	0.83279	7.22	2.67E-03			0.207	0.626		0	0	0	0	0	0
01002B01	gi|66552392|ref|XP_394850.2|	4.60E-18	0.229	11.11	1.41E-01	-0.065	11.11	6.96E-01	-0.294	11.11	2.28E-01	0.16386	11.11	4.59E-01			0.229	-0.065		0	0	0	0	0	0
01002B02	gi|54609211|gb|AAV34821.1|	5.70E-90	-1.14	9.8	4.99E-05	-0.57	9.8	1.25E-02	0.57	9.8	8.44E-02	-1.70958	9.8	1.59E-05			-1.14	-0.57		1	0	0	0	0	0
01002B03	gi|54639103|gb|EAL28505.1|	8.7	0.069	9.54	7.55E-01	0.533	9.54	1.67E-02	0.464	9.54	1.55E-01	0.60215	9.54	4.32E-02			0.069	0.533		0	0	0	0	0	0
01002B04	gi|17937402|ref|NP_534191.1|	1.1	0.126	8.47	3.83E-01	0.781	8.47	3.56E-05	0.654	8.47	5.43E-03	0.90706	8.47	1.41E-04			0.126	0.781		0	0	0	0	0	0
01002B05	gi|66564531|ref|XP_623753.1|	8.00E-43	-0.655	7.64	1.65E-01	0.148	7.64	7.72E-01	0.803	7.64	2.77E-01	-0.5072	7.64	4.50E-01			-0.655	0.148		0	0	0	0	0	0
01002B06	gi|66571238|gb|AAY51584.1|	2.9	-0.126	9.11	5.71E-01	0.516	9.11	2.28E-02	0.641	9.11	5.66E-02	0.38995	9.11	1.96E-01			-0.126	0.516		0	0	0	0	0	0
01002B07	mtRNA		-0.256	14.98	1.19E-01	0.421	14.98	1.58E-02	0.677	14.98	1.18E-02	0.16506	14.98	4.77E-01			-0.256	0.421		0	0	0	0	0	0
01002B08	gi|29124932|gb|AAO63548.1|	5.10E-11	1.705	9.25	3.73E-07	0.552	9.25	1.26E-02	-1.153	9.25	1.83E-03	2.25717	9.25	7.68E-07			1.705	0.552		0	1	0	0	0	1
01002B08	gi|29124932|gb|AAO63548.1|	5.10E-11	1.705	9.25	3.73E-07	0.552	9.25	1.26E-02	-1.153	9.25	1.83E-03	2.25717	9.25	7.68E-07			1.705	0.552		0	1	0	0	0	1
01002B09	gi|15426447|gb|AAH13325.1|	2.3	1.162	7.92	6.20E-04	0.038	7.92	9.05E-01	-1.124	7.92	1.54E-02	1.20003	7.92	5.13E-03			1.162	0.038		0	1	0	0	0	1
01002B10	gi|48427979|sp|P82119|CUO6_BLACR	5.60E-17	-0.344	12.14	1.79E-02	0.548	12.14	7.95E-04	0.892	12.14	6.08E-04	0.20466	12.14	2.92E-01			-0.344	0.548		0	0	0	0	0	0
01002B11	gi|58394659|ref|XP_320869.2|	1.80E-71	-1.04	6.18	1.88E-03	-0.287	6.18	3.44E-01	0.753	6.18	1.02E-01	-1.32736	6.18	3.27E-03			-1.04	-0.287		1	0	0	0	0	0
01002B12	gi|48852832|ref|ZP_00307015.1|	5.7	-0.103	10.89	6.19E-01	-0.091	10.89	6.70E-01	0.013	10.89	9.69E-01	-0.19399	10.89	4.95E-01			-0.103	-0.091		0	0	0	0	0	0
01002C01	gi|1085014|pir||S42674	0.00059	0.259	11.62	1.06E-01	0.009	11.62	9.64E-01	-0.25	11.62	3.16E-01	0.26736	11.62	2.33E-01			0.259	0.009		0	0	0	0	0	0
01002C02	gi|66848731|gb|EAL89060.1|	0.047	0.797	9.75	3.43E-03	-0.492	9.75	5.38E-02	-1.289	9.75	3.00E-03	0.30539	9.75	3.81E-01			0.797	-0.492		0	0	0	0	0	1
01002C03	gi|15004881|ref|NP_149341.1|	0.023	0.062	7.76	7.46E-01	0.451	7.76	1.83E-02	0.389	7.76	1.67E-01	0.51318	7.76	4.58E-02			0.062	0.451		0	0	0	0	0	0
01002C04	gi|46436831|gb|EAK96187.1|	0.045	0.612	9.68	3.20E-04	0.437	9.68	4.85E-03	-0.175	9.68	4.27E-01	1.04993	9.68	3.07E-05			0.612	0.437		0	0	0	0	0	0
01002C05	gi|20513964|gb|AAM22880.1|	0.000058	0.092	11.03	6.26E-01	-0.143	11.03	4.47E-01	-0.235	11.03	4.13E-01	-0.05048	11.03	8.48E-01			0.092	-0.143		0	0	0	0	0	0
01002C06	gi|56462258|gb|AAV91412.1|	2.90E-42	0.094	10.43	7.20E-01	-0.226	10.43	3.75E-01	-0.319	10.43	4.15E-01	-0.13181	10.43	7.09E-01			0.094	-0.226		0	0	0	0	0	0
01002C07	gi|66506799|ref|XP_394987.2|	7.90E-42	-0.965	9.54	4.03E-03	-0.819	9.54	1.25E-02	0.146	9.54	7.70E-01	-1.78487	9.54	3.68E-04			-0.965	-0.819		0	0	0	0	0	0
01002C08	gi|33300450|emb|CAE17945.1|	2.9	-0.255	10.07	2.91E-01	0.248	10.07	3.16E-01	0.503	10.07	1.82E-01	-0.007	10.07	9.86E-01			-0.255	0.248		0	0	0	0	0	0
01002C09	mtRNA		-0.012	9.5	9.61E-01	-0.461	9.5	3.96E-02	-0.449	9.5	1.82E-01	-0.47264	9.5	1.19E-01			-0.012	-0.461		0	0	0	0	0	0
01002C10	gi|20513978|gb|AAM22887.1|	0.111	-0.87	8.21	2.32E-02	0.181	8.21	6.39E-01	1.051	8.21	6.58E-02	-0.68929	8.21	1.79E-01			-0.87	0.181		0	0	0	0	0	0
01002C11	mtRNA		0.188	11.78	4.24E-01	-0.496	11.78	3.99E-02	-0.684	11.78	6.02E-02	-0.3086	11.78	3.47E-01			0.188	-0.496		0	0	0	0	0	0
01002C12	gi|28380797|gb|AAF58076.3|	6.50E-69	0.049	6.43	9.19E-01	0.6	6.43	1.83E-01	0.551	6.43	4.30E-01	0.64822	6.43	2.98E-01			0.049	0.6		0	0	0	0	0	0
01002D01	gi|61831370|ref|XP_611425.1|	0.833	0.694	8.81	1.00E-04	0.491	8.81	2.01E-03	-0.203	8.81	3.49E-01	1.18472	8.81	8.65E-06			0.694	0.491		0	0	0	0	0	0
01002D02	gi|66558413|ref|XP_624498.1|	4.90E-50	-0.617	9.41	5.82E-04	0.282	9.41	6.96E-02	0.899	9.41	1.16E-03	-0.33569	9.41	1.13E-01			-0.617	0.282		0	0	0	0	0	0
01002D03	gi|65305349|emb|CAI73674.1|	4.3	0.472	8.27	7.01E-02	0.663	8.27	1.46E-02	0.192	8.27	6.36E-01	1.13503	8.27	3.54E-03			0.472	0.663		0	0	0	0	0	0
01002D04	gi|58391322|ref|XP_318516.2|	7.60E-69	0.239	7.47	2.72E-01	0.236	7.47	2.90E-01	-0.002	7.47	9.95E-01	0.47536	7.47	1.21E-01			0.239	0.236		0	0	0	0	0	0
01002D05	gi|47216139|emb|CAG10013.1|	1.90E-23	-0.049	10.15	8.78E-01	-0.376	10.15	2.00E-01	-0.327	10.15	4.74E-01	-0.42499	10.15	2.95E-01			-0.049	-0.376		0	0	0	0	0	0
01002D06	gi|46100551|gb|EAK85784.1|	4.4	-0.659	11.46	9.31E-04	-0.274	11.46	1.17E-01	0.385	11.46	1.48E-01	-0.93228	11.46	6.66E-04			-0.659	-0.274		0	0	0	0	0	0
01002D07	mtRNA		-0.21	14.51	1.59E-01	0.472	14.51	4.61E-03	0.682	14.51	6.77E-03	0.2628	14.51	2.10E-01			-0.21	0.472		0	0	0	0	0	0
01002D08	gi|54609305|gb|AAV34868.1|	2.00E-66	-0.834	9.9	6.14E-04	-0.405	9.9	5.62E-02	0.429	9.9	1.80E-01	-1.23869	9.9	2.70E-04			-0.834	-0.405		0	0	0	0	0	0
01002D09	gi|54640835|gb|EAL29586.1|	0.0000031	0.542	8.46	4.75E-03	0.535	8.46	5.98E-03	-0.008	8.46	9.78E-01	1.07681	8.46	2.38E-04			0.542	0.535		0	0	0	0	0	0
01002D10	gi|12805543|gb|AAH02248.1|	0.113	0.591	7.8	3.08E-02	0.709	7.8	1.21E-02	0.118	7.8	7.82E-01	1.3001	7.8	1.52E-03			0.591	0.709		0	0	0	0	0	0
01002D11	gi|2499378|sp|Q25157|OPSC1_HEMSA	4.60E-40	1.297	11.31	1.42E-04	-0.177	11.31	5.29E-01	-1.473	11.31	2.11E-03	1.11975	11.31	5.50E-03			1.297	-0.177		0	1	0	0	0	1
01002D11	gi|2499378|sp|Q25157|OPSC1_HEMSA	4.60E-40	1.297	11.31	1.42E-04	-0.177	11.31	5.29E-01	-1.473	11.31	2.11E-03	1.11975	11.31	5.50E-03			1.297	-0.177		0	1	0	0	0	1
01002D12	gi|20513964|gb|AAM22880.1|	0.000058	-0.845	7.88	4.08E-02	-0.009	7.88	9.84E-01	0.836	7.88	1.81E-01	-0.85411	7.88	1.28E-01			-0.845	-0.009		0	0	0	0	0	0
1.00E+04	gi|63556656|ref|XP_488307.2|	0.000038	-2.114	9.64	3.09E-06	-2.422	9.64	5.54E-06	-0.308	9.64	5.27E-01	-4.53665	9.64	1.71E-08			-2.114	-2.422		1	0	1	0	0	0
1.00E+04	gi|63556656|ref|XP_488307.2|	0.000038	-2.114	9.64	3.09E-06	-2.422	9.64	5.54E-06	-0.308	9.64	5.27E-01	-4.53665	9.64	1.71E-08			-2.114	-2.422		1	0	1	0	0	0
1.00E+05	gi|3873718|emb|CAB03792.1|	1.80E-92	-1.011	9.78	9.19E-04	-1.185	9.78	2.83E-04	-0.174	9.78	6.79E-01	-2.19553	9.78	1.03E-05			-1.011	-1.185		1	0	1	0	0	0
1.00E+05	gi|3873718|emb|CAB03792.1|	1.80E-92	-1.011	9.78	9.19E-04	-1.185	9.78	2.83E-04	-0.174	9.78	6.79E-01	-2.19553	9.78	1.03E-05			-1.011	-1.185		1	0	1	0	0	0
1.00E+06	gi|54609231|gb|AAV34831.1|	6.20E-81	-1.18	10.23	1.05E-03	-1.138	10.23	1.56E-03	0.041	10.23	9.37E-01	-2.31785	10.23	3.38E-05			-1.18	-1.138		1	0	1	0	0	0
1.00E+07	gi|33585885|gb|AAH55615.1|	1.90E-55	-0.764	8.54	3.12E-04	-0.02	8.54	9.19E-01	0.744	8.54	9.63E-03	-0.78401	8.54	3.03E-03			-0.764	-0.02		0	0	0	0	0	0
1.00E+08			-0.238	14.29	1.36E-01	0.359	14.29	3.16E-02	0.597	14.29	2.05E-02	0.12076	14.29	5.97E-01			-0.238	0.359		0	0	0	0	0	0
1.00E+09	gi|8954376|ref|NP_059366.1|	2.8	0.184	7.78	3.13E-01	0.823	7.78	1.35E-04	0.638	7.78	2.20E-02	1.007	7.78	4.57E-04			0.184	0.823		0	0	0	0	0	0
1.00E+10	gi|52006222|ref|ZP_00333603.1|	3.8	-0.136	8.46	5.07E-01	-0.113	8.46	5.93E-01	0.023	8.46	9.44E-01	-0.24866	8.46	3.81E-01			-0.136	-0.113		0	0	0	0	0	0
1.00E+11	gi|45658201|ref|YP_002287.1|	5.6	0.1	9.68	5.37E-01	0.261	9.68	1.06E-01	0.162	9.68	5.19E-01	0.36117	9.68	1.03E-01			0.1	0.261		0	0	0	0	0	0
1.00E+12	gi|57043896|ref|XP_544425.1|	2.2	-0.108	9.33	6.68E-01	0.153	9.33	5.41E-01	0.26	9.33	4.95E-01	0.04508	9.33	8.97E-01			-0.108	0.153		0	0	0	0	0	0
1.00E+13	gi|50757504|ref|XP_415541.1|	1.10E-10	-0.037	7.54	8.37E-01	0.555	7.54	1.50E-03	0.593	7.54	2.18E-02	0.5178	7.54	2.49E-02			-0.037	0.555		0	0	0	0	0	0
1.00E+14	gi|1314481|gb|AAC47030.1|	8.30E-22	0.616	8.72	3.29E-02	0.123	8.72	6.77E-01	-0.492	8.72	2.56E-01	0.73886	8.72	6.02E-02			0.616	0.123		0	0	0	0	0	0
1.00E+15	gi|28277284|gb|AAH44977.1|	7.90E-21	-0.149	6.53	5.73E-01	0.329	6.53	1.47E-01	0.478	6.53	2.03E-01	0.18074	6.53	5.97E-01			-0.149	0.329		0	0	0	0	0	0
01002F01			-0.311	7.99	2.40E-01	0.362	7.99	1.25E-01	0.672	7.99	8.35E-02	0.05095	7.99	8.88E-01			-0.311	0.362		0	0	0	0	0	0
01002F02	gi|62083381|gb|AAX62415.1|	3.00E-61	-0.822	10.11	3.72E-03	-0.347	10.11	1.87E-01	0.475	10.11	2.38E-01	-1.16832	10.11	2.96E-03			-0.822	-0.347		0	0	0	0	0	0
01002F03	gi|29124932|gb|AAO63548.1|	5.10E-11	1.536	9.03	7.08E-07	0.459	9.03	2.61E-02	-1.078	9.03	2.06E-03	1.9948	9.03	1.69E-06			1.536	0.459		0	1	0	0	0	1
01002F04	gi|58396536|ref|XP_321964.2|	2.80E-36	0.227	7.95	5.95E-01	0.664	7.95	1.15E-01	0.437	7.95	5.05E-01	0.89097	7.95	1.23E-01			0.227	0.664		0	0	0	0	0	0
01002F05	gi|56680305|gb|AAV96971.1|	3.6	-0.175	9.25	5.19E-01	0.023	9.25	9.42E-01	0.197	9.25	6.40E-01	-0.15173	9.25	6.87E-01			-0.175	0.023		0	0	0	0	0	0
01002F06	gi|47605411|sp|Q7M4F1|CUD4_SCHGR	0.177	2.736	10.39	8.57E-12	0.847	10.39	4.10E-05	-1.89	10.39	4.43E-07	3.58337	10.39	3.43E-11			2.736	0.847		0	1	0	0	0	1
01002F07	gi|48852832|ref|ZP_00307015.1|	5.7	-0.006	10.51	9.82E-01	-0.208	10.51	4.06E-01	-0.202	10.51	6.04E-01	-0.21454	10.51	5.36E-01			-0.006	-0.208		0	0	0	0	0	0
01002F08	gi|10134|emb|CAA39081.1|	1.50E-28	0.467	9.39	4.42E-02	-0.705	9.39	4.97E-03	-1.172	9.39	3.09E-03	-0.23772	9.39	4.57E-01			0.467	-0.705		0	0	0	0	0	1
01002F09	gi|29124932|gb|AAO63548.1|	5.10E-11	1.588	8.14	1.28E-06	0.534	8.14	1.80E-02	-1.054	8.14	4.16E-03	2.12271	8.14	2.07E-06			1.588	0.534		0	1	0	0	0	1
01002F10	gi|55665869|emb|CAH70024.1|	0.032	0.049	7.21	8.16E-01	0.738	7.21	5.48E-04	0.689	7.21	2.19E-02	0.78714	7.21	5.22E-03			0.049	0.738		0	0	0	0	0	0
01002F11	gi|54638886|gb|EAL28288.1|	3.50E-12	1.435	7.78	3.83E-06	0.816	7.78	1.05E-03	-0.619	7.78	6.12E-02	2.25183	7.78	1.05E-06			1.435	0.816		0	1	0	0	0	0
01002F12	mtRNA		0.196	10.09	2.73E-01	-0.068	10.09	7.23E-01	-0.265	10.09	3.48E-01	0.12835	10.09	6.20E-01			0.196	-0.068		0	0	0	0	0	0
01002G01			-0.218	9.09	2.26E-01	0.092	9.09	6.29E-01	0.31	9.09	2.71E-01	-0.12648	9.09	6.26E-01			-0.218	0.092		0	0	0	0	0	0
01002G02			0.06	7.99	6.50E-01	0.616	7.99	6.98E-05	0.557	7.99	6.13E-03	0.67596	7.99	5.57E-04			0.06	0.616		0	0	0	0	0	0
01002G03	gi|50257619|gb|EAL20324.1|	0.0007	-2.763	11.1	4.10E-07	-2.805	11.1	3.61E-06	-0.042	11.1	9.39E-01	-5.56733	11.1	3.75E-09			-2.763	-2.805		1	0	1	0	0	0
01002G04	gi|16944404|emb|CAC18312.2|	0.012	0.993	8.88	1.17E-03	0.189	8.88	4.11E-01	-0.804	8.88	3.70E-02	1.18189	8.88	1.95E-03			0.993	0.189		0	0	0	0	0	0
01002G05	gi|66848731|gb|EAL89060.1|	0.047	0.718	10	6.01E-03	-0.413	10	9.35E-02	-1.131	10	5.73E-03	0.30401	10	3.71E-01			0.718	-0.413		0	0	0	0	0	1
01002G06	gi|61888114|ref|XP_613893.1|	9.50E-47	-0.904	10.18	2.07E-04	-0.435	10.18	3.35E-02	0.469	10.18	1.24E-01	-1.33842	10.18	8.33E-05			-0.904	-0.435		0	0	0	0	0	0
01002G07	gi|1314481|gb|AAC47030.1|	8.30E-22	0.568	8.8	4.46E-02	0.159	8.8	5.81E-01	-0.409	8.8	3.41E-01	0.72646	8.8	6.12E-02			0.568	0.159		0	0	0	0	0	0
01002G08	mtRNA		-0.236	14.71	1.21E-01	0.422	14.71	1.01E-02	0.658	14.71	9.10E-03	0.18678	14.71	3.83E-01			-0.236	0.422		0	0	0	0	0	0
01002G09	gi|39979307|dbj|BAD05137.1|	4.00E-172	-0.637	11.88	1.21E-02	-0.822	11.88	2.45E-03	-0.184	11.88	6.29E-01	-1.45892	11.88	2.34E-04			-0.637	-0.822		0	0	0	0	0	0
01002G10	gi|20513964|gb|AAM22880.1|	0.000058	-0.799	8.1	4.25E-02	-0.052	8.1	9.04E-01	0.747	8.1	2.12E-01	-0.85138	8.1	1.13E-01			-0.799	-0.052		0	0	0	0	0	0
01002G11	mtRNA		-0.218	14.86	2.08E-01	0.349	14.86	5.24E-02	0.567	14.86	3.93E-02	0.13119	14.86	5.98E-01			-0.218	0.349		0	0	0	0	0	0
01002G12	gi|55957081|emb|CAB72313.2|	1.00E-126	0.1	11.64	5.79E-01	-0.12	11.64	5.05E-01	-0.22	11.64	4.24E-01	-0.02065	11.64	9.37E-01			0.1	-0.12		0	0	0	0	0	0
01002H01			-0.463	4.06	5.27E-01	0.929	4.06	2.05E-01	1.392	4.06	2.16E-01	0.46517	4.06	6.49E-01			-0.463	0.929		0	0	0	0	0	0
01002H02	gi|62083357|gb|AAX62403.1|	5.00E-17	-1.071	10.18	6.40E-05	-0.736	10.18	1.76E-03	0.334	10.18	2.94E-01	-1.8067	10.18	6.22E-06			-1.071	-0.736		1	0	0	0	0	0
01002H03	gi|47224458|emb|CAG08708.1|	4.70E-69	-1.101	7.63	3.29E-04	-1.793	7.63	9.84E-06	-0.693	7.63	7.66E-02	-2.89397	7.63	4.29E-07			-1.101	-1.793		1	0	1	0	0	0
01002H04	gi|47227166|emb|CAG00528.1|	5.70E-49	0.388	7.21	2.27E-02	0.353	7.21	3.66E-02	-0.035	7.21	8.99E-01	0.74185	7.21	2.84E-03			0.388	0.353		0	0	0	0	0	0
01002H05			0.164	10.29	2.89E-01	0.135	10.29	3.97E-01	-0.029	10.29	9.11E-01	0.29923	10.29	1.69E-01			0.164	0.135		0	0	0	0	0	0
01002H06	gi|15426447|gb|AAH13325.1|	2.3	1.397	7.56	1.42E-05	0.087	7.56	7.26E-01	-1.311	7.56	1.69E-03	1.48397	7.56	1.51E-04			1.397	0.087		0	1	0	0	0	1
01002H07	gi|66571238|gb|AAY51584.1|	2.9	-0.076	9.99	6.96E-01	-0.066	9.99	7.44E-01	0.011	9.99	9.72E-01	-0.14205	9.99	5.95E-01			-0.076	-0.066		0	0	0	0	0	0
01002H08	gi|1072114|gb|AAB03851.1|	5.20E-26	0.556	6.26	1.23E-01	-0.003	6.26	9.92E-01	-0.56	6.26	3.21E-01	0.55295	6.26	2.76E-01			0.556	-0.003		0	0	0	0	0	0
01002H09	gi|57918303|ref|XP_556967.1|	0.00013	1.264	8.44	1.24E-04	0.247	8.44	3.35E-01	-1.016	8.44	1.42E-02	1.51109	8.44	3.38E-04			1.264	0.247		0	1	0	0	0	1
01002H10	gi|50344516|emb|CAH04344.1|	1.30E-29	-0.876	10.41	3.87E-04	-0.482	10.41	2.43E-02	0.394	10.41	2.16E-01	-1.35873	10.41	1.04E-04			-0.876	-0.482		0	0	0	0	0	0
01002H11	gi|66507365|ref|XP_396180.2|	4.30E-13	-0.063	7.81	7.78E-01	0.574	7.81	1.19E-02	0.638	7.81	5.53E-02	0.51117	7.81	8.64E-02			-0.063	0.574		0	0	0	0	0	0
01002H12	mtRNA		-0.246	15	1.06E-01	0.411	15	1.19E-02	0.657	15	9.20E-03	0.16442	15	4.45E-01			-0.246	0.411		0	0	0	0	0	0
01003A01			-0.216	14.81	1.76E-01	0.403	14.81	1.78E-02	0.618	14.81	1.72E-02	0.18712	14.81	4.09E-01			-0.216	0.403		0	0	0	0	0	0
01003A02			-0.649	7.71	9.05E-04	0.508	7.71	6.05E-03	1.157	7.71	3.78E-04	-0.14126	7.71	5.54E-01			-0.649	0.508		0	0	0	0	1	0
01003A03	gi|62083357|gb|AAX62403.1|	5.00E-17	-0.965	10.23	1.08E-03	-0.707	10.23	1.03E-02	0.257	10.23	5.25E-01	-1.67226	10.23	1.22E-04			-0.965	-0.707		0	0	0	0	0	0
01003A04	gi|23820864|gb|AAA19083.3|	0.000000045	0.4	9.45	6.62E-02	-0.005	9.45	9.84E-01	-0.405	9.45	2.25E-01	0.39471	9.45	1.88E-01			0.4	-0.005		0	0	0	0	0	0
01003A05	gi|6946693|emb|CAB72315.1|	6.60E-63	0.24	11.63	1.06E-01	0.001	11.63	9.93E-01	-0.239	11.63	3.01E-01	0.24108	11.63	2.46E-01			0.24	0.001		0	0	0	0	0	0
01003A06	gi|50728374|ref|XP_416113.1|	7.40E-67	-0.931	9.73	1.76E-03	-0.776	9.73	7.16E-03	0.155	9.73	7.16E-01	-1.70642	9.73	1.36E-04			-0.931	-0.776		0	0	0	0	0	0
01003A07	mtRNA		-0.209	14.57	9.87E-02	0.576	14.57	2.58E-04	0.785	14.57	8.02E-04	0.36713	14.57	4.03E-02			-0.209	0.576		0	0	0	0	0	0
01003A08	gi|33300450|emb|CAE17945.1|	2.9	-0.282	10.23	3.11E-01	0.185	10.23	5.24E-01	0.467	10.23	2.83E-01	-0.09694	10.23	8.08E-01			-0.282	0.185		0	0	0	0	0	0
01003A09	gi|33087164|gb|AAP92779.1|	0.00000013	0.305	8.26	1.06E-01	0.732	8.26	9.82E-04	0.427	8.26	1.45E-01	1.0372	8.26	6.12E-04			0.305	0.732		0	0	0	0	0	0
01003A10	gi|66499439|ref|XP_394140.2|	5.70E-39	-0.14	7.75	3.42E-01	0.496	7.75	2.92E-03	0.636	7.75	9.23E-03	0.35588	7.75	8.53E-02			-0.14	0.496		0	0	0	0	0	0
01003A11	mtRNA		-0.243	14.98	1.23E-01	0.405	14.98	1.61E-02	0.648	14.98	1.22E-02	0.16124	14.98	4.71E-01			-0.243	0.405		0	0	0	0	0	0
01003A12	gi|50057519|emb|CAH03503.1|	3.1	0.256	10.58	4.47E-01	-0.735	10.58	3.40E-02	-0.991	10.58	5.70E-02	-0.47907	10.58	3.08E-01			0.256	-0.735		0	0	0	0	0	0
01003B01			-0.244	10.92	1.35E-01	-0.064	10.92	7.16E-01	0.181	10.92	4.87E-01	-0.30786	10.92	1.80E-01			-0.244	-0.064		0	0	0	0	0	0
01003B02	gi|28871817|ref|NP_794436.1|	2.4	-0.126	7.54	4.69E-01	0.385	7.54	3.17E-02	0.511	7.54	5.74E-02	0.25817	7.54	2.85E-01			-0.126	0.385		0	0	0	0	0	0
01003B03	gi|28278007|gb|AAH46086.1|	8.00E-74	-0.287	7.65	1.06E-01	0.404	7.65	2.92E-02	0.691	7.65	1.62E-02	0.11702	7.65	6.44E-01			-0.287	0.404		0	0	0	0	0	0
01003B04	gi|20129243|ref|NP_608909.1|	8.20E-32	0.232	11.69	6.62E-02	0.032	11.69	8.13E-01	-0.2	11.69	3.01E-01	0.26451	11.69	1.29E-01			0.232	0.032		0	0	0	0	0	0
01003B05	mtRNA		-0.219	14.98	1.51E-01	0.407	14.98	1.31E-02	0.626	14.98	1.25E-02	0.1883	14.98	3.83E-01			-0.219	0.407		0	0	0	0	0	0
01003B06	gi|6946693|emb|CAB72315.1|	6.60E-63	0.472	9.07	2.29E-02	0.011	9.07	9.63E-01	-0.461	9.07	1.35E-01	0.48326	9.07	8.29E-02			0.472	0.011		0	0	0	0	0	0
01003B07	gi|2293495|gb|AAC38837.1|	0.053	0.017	7.59	9.15E-01	0.552	7.59	1.24E-03	0.535	7.59	2.26E-02	0.56929	7.59	8.54E-03			0.017	0.552		0	0	0	0	0	0
01003B08	gi|56508706|emb|CAH83099.1|	1.7	2.93	8.98	5.62E-10	1.821	8.98	3.61E-06	-1.109	8.98	3.63E-03	4.75039	8.98	1.20E-10			2.93	1.821		0	1	0	1	0	1
01003B09	gi|62901255|sp|Q60FS1|TCTP_PLUXY	5.60E-60	-0.156	10.45	5.57E-01	-0.605	10.45	2.57E-02	-0.449	10.45	2.65E-01	-0.76142	10.45	3.87E-02			-0.156	-0.605		0	0	0	0	0	0
01003B10	gi|49236406|ref|ZP_00330466.1|	7.8	0.721	8.87	3.97E-05	0.459	8.87	2.23E-03	-0.262	8.87	2.02E-01	1.17989	8.87	5.32E-06			0.721	0.459		0	0	0	0	0	0
01003B11	gi|54639103|gb|EAL28505.1|	8.7	0.079	9.27	6.85E-01	0.536	9.27	8.56E-03	0.456	9.27	1.16E-01	0.61487	9.27	2.27E-02			0.079	0.536		0	0	0	0	0	0
01003B12	gi|24642920|ref|NP_728125.1|	3.3	0.708	8.32	4.27E-03	0.844	8.32	1.30E-03	0.136	8.32	7.07E-01	1.55276	8.32	8.33E-05			0.708	0.844		0	0	0	0	0	0
01003C01			-0.032	6.41	8.99E-01	0.215	6.41	2.92E-01	0.247	6.41	4.71E-01	0.18338	6.41	5.50E-01			-0.032	0.215		0	0	0	0	0	0
01003C02	gi|20513964|gb|AAM22880.1|	0.000058	-0.521	8.57	5.41E-02	0.462	8.57	8.80E-02	0.983	8.57	2.08E-02	-0.05964	8.57	8.77E-01			-0.521	0.462		0	0	0	0	0	0
01003C03	gi|58396011|ref|XP_321606.2|	0.008	-0.331	10.03	1.41E-01	0.235	10.03	3.07E-01	0.566	10.03	1.06E-01	-0.09595	10.03	7.68E-01			-0.331	0.235		0	0	0	0	0	0
01003C04	gi|48095986|ref|XP_394580.1|	1.40E-12	0.4	7.91	5.29E-03	0.715	7.91	6.60E-05	0.315	7.91	1.24E-01	1.11536	7.91	9.49E-06			0.4	0.715		0	0	0	0	0	0
01003C05	gi|48098918|ref|XP_392565.1|	2.00E-84	-1.035	9.96	1.06E-03	-0.808	9.96	7.04E-03	0.227	9.96	6.03E-01	-1.8433	9.96	9.22E-05			-1.035	-0.808		1	0	0	0	0	0
01003C06	gi|20513964|gb|AAM22880.1|	0.000058	-0.908	8.07	4.02E-02	-0.102	8.07	8.27E-01	0.806	8.07	2.29E-01	-1.00992	8.07	9.39E-02			-0.908	-0.102		0	0	0	0	0	0
01003C07	gi|20799320|gb|AAM28437.1|	0.000002	0.591	8.24	1.78E-03	0.333	8.24	5.37E-02	-0.257	8.24	3.24E-01	0.92397	8.24	5.98E-04			0.591	0.333		0	0	0	0	0	0
01003C08	gi|50344512|emb|CAH04342.1|	2.60E-75	-0.537	10.63	2.68E-02	-0.64	10.63	1.06E-02	-0.104	10.63	7.84E-01	-1.17662	10.63	1.24E-03			-0.537	-0.64		0	0	0	0	0	0
01003C09	mtRNA		0.307	11.36	1.90E-01	-0.506	11.36	3.87E-02	-0.814	11.36	3.01E-02	-0.19883	11.36	5.54E-01			0.307	-0.506		0	0	0	0	0	0
01003C10			2.658	9.05	1.67E-05	0.595	9.05	1.91E-01	-2.062	9.05	6.24E-03	3.25275	9.05	4.30E-05			2.658	0.595		0	1	0	0	0	1
01003C11	gi|47214688|emb|CAG01041.1|	0.016	0.609	8.64	2.78E-04	0.641	8.64	7.26E-05	0.032	8.64	8.78E-01	1.2506	8.64	3.03E-06			0.609	0.641		0	0	0	0	0	0
01003C12	gi|54636422|gb|EAL25825.1|	0.00000016	2.609	10	8.32E-12	0.718	10	9.54E-05	-1.892	10	3.02E-07	3.32689	10	3.92E-11			2.609	0.718		0	1	0	0	0	1
01003D01	gi|54636422|gb|EAL25825.1|	0.00000016	2.557	10.23	5.80E-11	0.729	10.23	2.92E-04	-1.828	10.23	1.86E-06	3.28593	10.23	2.54E-10			2.557	0.729		0	1	0	0	0	1
01003D02			1.697	8.4	1.48E-06	0.415	8.4	8.00E-02	-1.283	8.4	1.91E-03	2.112	8.4	4.35E-06			1.697	0.415		0	1	0	0	0	1
01003D03	gi|54636422|gb|EAL25825.1|	0.00000016	2.551	9.84	9.45E-11	0.676	9.84	7.15E-04	-1.875	9.84	2.00E-06	3.22685	9.84	4.68E-10			2.551	0.676		0	1	0	0	0	1
01003D04	mtRNA		0.224	12.24	1.56E-01	-0.228	12.24	1.59E-01	-0.452	12.24	6.77E-02	-0.00422	12.24	9.87E-01			0.224	-0.228		0	0	0	0	0	0
01003D05	mtRNA		-0.169	14.57	2.01E-01	0.501	14.57	1.22E-03	0.67	14.57	3.63E-03	0.33255	14.57	7.48E-02			-0.169	0.501		0	0	0	0	0	0
01003D06	gi|54635548|gb|EAL24951.1|	0.016	0.181	8.51	1.48E-01	0.7	8.51	5.31E-05	0.519	8.51	1.17E-02	0.88112	8.51	6.30E-05			0.181	0.7		0	0	0	0	0	0
01003D07	gi|58391942|ref|XP_318987.2|	0.000000023	2.569	10.69	2.41E-11	0.907	10.69	3.07E-05	-1.662	10.69	2.38E-06	3.47624	10.69	5.81E-11			2.569	0.907		0	1	0	0	0	1
01003D08	gi|58378010|ref|XP_308198.2|	0.03	-0.468	5.68	3.85E-01	0.036	5.68	9.49E-01	0.504	5.68	5.26E-01	-0.43192	5.68	5.45E-01			-0.468	0.036		0	0	0	0	0	0
01003D09	gi|56525872|emb|CAH79638.1|	2	0.609	10.73	4.73E-03	0.375	10.73	6.49E-02	-0.233	10.73	4.56E-01	0.98405	10.73	1.43E-03			0.609	0.375		0	0	0	0	0	0
01003D10	gi|39579352|emb|CAE56520.1|	0.021	1.43	8.93	2.18E-08	0.649	8.93	1.59E-04	-0.781	8.93	1.33E-03	2.07906	8.93	1.37E-08			1.43	0.649		0	1	0	0	0	0
01003D11	gi|66505735|ref|XP_623852.1|	1.10E-89	0.202	11.28	1.30E-01	0.021	11.28	8.85E-01	-0.18	11.28	3.91E-01	0.22323	11.28	2.34E-01			0.202	0.021		0	0	0	0	0	0
01003D12	gi|55669544|pdb|1P7O|F	2.30E-15	0.317	8	4.20E-02	0.612	8	2.83E-04	0.295	8	1.79E-01	0.92917	8	1.62E-04			0.317	0.612		0	0	0	0	0	0
1.00E+04			0.382	8.44	1.36E-02	0.789	8.44	6.73E-05	0.407	8.44	7.34E-02	1.17139	8.44	1.60E-05			0.382	0.789		0	0	0	0	0	0
1.00E+05	gi|29124932|gb|AAO63548.1|	5.10E-11	1.279	10.55	9.52E-07	0.141	10.55	4.12E-01	-1.138	10.55	4.18E-04	1.4208	10.55	9.34E-06			1.279	0.141		0	1	0	0	0	1
1.00E+06	gi|29124930|gb|AAO63547.1|	2.60E-28	1.378	9.43	3.89E-07	0.268	9.43	1.18E-01	-1.11	9.43	5.02E-04	1.64516	9.43	2.29E-06			1.378	0.268		0	1	0	0	0	1
1.00E+07	gi|58378010|ref|XP_308198.2|	0.03	0.182	9.22	1.40E-01	0.096	9.22	4.52E-01	-0.086	9.22	6.64E-01	0.27851	9.22	1.10E-01			0.182	0.096		0	0	0	0	0	0
1.00E+08	gi|15213840|gb|AAK92195.1|	5.30E-38	-0.776	9.71	2.13E-03	-0.239	9.71	2.99E-01	0.537	9.71	1.25E-01	-1.01466	9.71	3.09E-03			-0.776	-0.239		0	0	0	0	0	0
1.00E+09	mtRNA		-0.195	14.91	1.73E-01	0.394	14.91	1.11E-02	0.588	14.91	1.24E-02	0.19895	14.91	3.25E-01			-0.195	0.394		0	0	0	0	0	0
1.00E+10	gi|2499378|sp|Q25157|OPSC1_HEMSA	4.60E-40	1.347	11.74	4.99E-05	-0.026	11.74	9.27E-01	-1.374	11.74	2.11E-03	1.32057	11.74	9.19E-04			1.347	-0.026		0	1	0	0	0	1
1.00E+11	gi|58257721|dbj|BAA13215.3|	4.5	-0.471	7.9	8.42E-03	0.317	7.9	6.43E-02	0.787	7.9	5.42E-03	-0.15434	7.9	5.13E-01			-0.471	0.317		0	0	0	0	0	0
1.00E+12			-0.122	12.69	2.91E-01	0.441	12.69	1.22E-03	0.563	12.69	4.78E-03	0.31829	12.69	5.37E-02			-0.122	0.441		0	0	0	0	0	0
1.00E+13	gi|18253041|gb|AAL62465.1|	8.00E-124	-1.134	9.79	1.81E-04	-1.279	9.79	8.28E-05	-0.145	9.79	7.12E-01	-2.41209	9.79	2.07E-06			-1.134	-1.279		1	0	1	0	0	0
1.00E+13	gi|18253041|gb|AAL62465.1|	8.00E-124	-1.134	9.79	1.81E-04	-1.279	9.79	8.28E-05	-0.145	9.79	7.12E-01	-2.41209	9.79	2.07E-06			-1.134	-1.279		1	0	1	0	0	0
1.00E+14	gi|47218266|emb|CAF96303.1|	0.666	0.221	12.25	1.17E-01	-0.022	12.25	8.87E-01	-0.243	12.25	2.68E-01	0.19892	12.25	3.17E-01			0.221	-0.022		0	0	0	0	0	0
1.00E+15	gi|13385044|ref|NP_079868.1|	2.10E-32	-1.072	10.18	1.35E-04	-0.499	10.18	3.13E-02	0.574	10.18	9.56E-02	-1.57061	10.18	5.69E-05			-1.072	-0.499		1	0	0	0	0	0
01003F01	gi|66510271|ref|XP_395079.2|	1.60E-17	0.734	8.39	1.66E-05	0.627	8.39	1.13E-04	-0.107	8.39	5.89E-01	1.36095	8.39	7.04E-07			0.734	0.627		0	0	0	0	0	0
01003F02	gi|54637422|gb|EAL26824.1|	0.047	0.188	11.18	4.46E-01	-0.312	11.18	2.11E-01	-0.5	11.18	1.89E-01	-0.12352	11.18	7.22E-01			0.188	-0.312		0	0	0	0	0	0
01003F03	gi|58393517|ref|XP_320137.2|	0.000015	0.194	11.99	1.97E-01	-0.02	11.99	9.05E-01	-0.214	11.99	3.65E-01	0.17386	11.99	4.16E-01			0.194	-0.02		0	0	0	0	0	0
01003F04	mtRNA		-0.132	14.66	2.91E-01	0.519	14.66	5.91E-04	0.651	14.66	3.11E-03	0.38694	14.66	3.16E-02			-0.132	0.519		0	0	0	0	0	0
01003F05	gi|32441927|gb|AAP82035.1|	5.70E-19	0.533	9.78	3.56E-03	0.021	9.78	9.12E-01	-0.513	9.78	4.94E-02	0.55397	9.78	2.11E-02			0.533	0.021		0	0	0	0	0	0
01003F06	gi|46488461|gb|AAS99553.1|	4.4	0.269	8.54	2.24E-02	0.807	8.54	6.39E-06	0.538	8.54	3.63E-03	1.07552	8.54	2.55E-06			0.269	0.807		0	0	0	0	0	0
01003F07	gi|58381567|ref|XP_311331.2|	0.883	0.653	9.68	9.04E-05	0.58	9.68	3.03E-04	-0.072	9.68	7.28E-01	1.23273	9.68	2.93E-06			0.653	0.58		0	0	0	0	0	0
01003F08	gi|66571238|gb|AAY51584.1|	2.9	-0.139	9.63	5.68E-01	0.13	9.63	5.97E-01	0.269	9.63	4.72E-01	-0.00845	9.63	9.82E-01			-0.139	0.13		0	0	0	0	0	0
01003F09	mtRNA		-0.052	13.46	6.69E-01	0.442	13.46	1.20E-03	0.494	13.46	1.03E-02	0.38963	13.46	2.06E-02			-0.052	0.442		0	0	0	0	0	0
01003F10			0.325	10.12	1.21E-02	0.382	10.12	4.72E-03	0.057	10.12	7.72E-01	0.70724	10.12	3.72E-04			0.325	0.382		0	0	0	0	0	0
01003F11	gi|66800135|ref|XP_628993.1|	0.005	0.561	10.96	7.37E-05	0.494	10.96	2.75E-04	-0.067	10.96	7.04E-01	1.05559	10.96	2.48E-06			0.561	0.494		0	0	0	0	0	0
01003F12	gi|23956481|gb|AAN39100.1|	2.60E-80	1.527	8.11	1.12E-03	0.328	8.11	4.32E-01	-1.199	8.11	5.85E-02	1.855	8.11	2.79E-03			1.527	0.328		0	1	0	0	0	0
01003G01			0.409	8.79	5.02E-03	0.79	8.79	3.59E-05	0.38	8.79	6.84E-02	1.19876	8.79	5.45E-06			0.409	0.79		0	0	0	0	0	0
01003G02	mtRNA		-0.133	14.67	2.73E-01	0.555	14.67	2.80E-04	0.688	14.67	1.74E-03	0.42164	14.67	1.75E-02			-0.133	0.555		0	0	0	0	0	0
01003G03	gi|62657474|ref|XP_215761.3|	5.70E-45	0.088	10.5	7.28E-01	-0.645	10.5	1.21E-02	-0.733	10.5	5.09E-02	-0.55793	10.5	9.68E-02			0.088	-0.645		0	0	0	0	0	0
01003G04	mtRNA		-0.154	14.49	1.85E-01	0.523	14.49	3.08E-04	0.677	14.49	1.42E-03	0.36965	14.49	2.77E-02			-0.154	0.523		0	0	0	0	0	0
01003G05			-0.039	9.39	8.47E-01	0.031	9.39	8.80E-01	0.07	9.39	8.19E-01	-0.00775	9.39	9.78E-01			-0.039	0.031		0	0	0	0	0	0
01003G06			0.35	11.57	8.45E-03	0.116	11.57	3.59E-01	-0.234	11.57	2.25E-01	0.46589	11.57	1.04E-02			0.35	0.116		0	0	0	0	0	0
01003G07	gi|1314481|gb|AAC47030.1|	8.30E-22	0.686	8.83	2.28E-02	0.069	8.83	8.27E-01	-0.618	8.83	1.68E-01	0.75483	8.83	6.27E-02			0.686	0.069		0	0	0	0	0	0
01003G08	gi|62088118|dbj|BAD92506.1|	3.3	-0.569	11.11	1.49E-02	-0.321	11.11	1.54E-01	0.248	11.11	4.78E-01	-0.88957	11.11	6.69E-03			-0.569	-0.321		0	0	0	0	0	0
01003G09	gi|8778880|gb|AAF79879.1|	6.4	1.09	9.53	2.24E-03	0.486	9.53	1.35E-01	-0.604	9.53	2.25E-01	1.57611	9.53	1.51E-03			1.09	0.486		0	1	0	0	0	0
01003G10	mtRNA		0.282	10.2	4.47E-02	0.166	10.2	2.32E-01	-0.116	10.2	5.97E-01	0.44842	10.2	2.29E-02			0.282	0.166		0	0	0	0	0	0
01003G11	gi|54636052|gb|EAL25455.1|	2.80E-14	0.495	10.72	2.57E-04	0.333	10.72	6.05E-03	-0.162	10.72	3.47E-01	0.82775	10.72	3.06E-05			0.495	0.333		0	0	0	0	0	0
01003G12	gi|23379863|gb|AAM94156.1|	2.70E-11	0.937	10.02	4.72E-06	0.408	10.02	7.96E-03	-0.529	10.02	1.97E-02	1.34542	10.02	2.87E-06			0.937	0.408		0	0	0	0	0	0
01003H01	gi|28893549|ref|NP_796354.1|	1.80E-27	0.281	8.91	3.06E-02	0.659	8.91	8.32E-05	0.378	8.91	5.38E-02	0.94033	8.91	3.09E-05			0.281	0.659		0	0	0	0	0	0
01003H02	gi|50801483|ref|XP_428540.1|	1.80E-45	-1.103	10.2	2.58E-03	-0.916	10.2	1.01E-02	0.188	10.2	7.23E-01	-2.01918	10.2	2.29E-04			-1.103	-0.916		1	0	0	0	0	0
01003H02	gi|50801483|ref|XP_428540.1|	1.80E-45	-1.103	10.2	2.58E-03	-0.916	10.2	1.01E-02	0.188	10.2	7.23E-01	-2.01918	10.2	2.29E-04			-1.103	-0.916		1	0	0	0	0	0
01003H03	gi|38048259|gb|AAR10032.1|	1.30E-70	0.488	9.12	6.13E-03	-0.078	9.12	6.54E-01	-0.566	9.12	3.04E-02	0.41048	9.12	7.63E-02			0.488	-0.078		0	0	0	0	0	0
01003H04	gi|67083973|gb|AAY66921.1|	7.50E-76	-0.828	9.61	5.29E-03	-1.057	9.61	1.02E-03	-0.229	9.61	6.02E-01	-1.88429	9.61	7.42E-05			-0.828	-1.057		0	0	1	0	0	0
01003H05	gi|31196941|ref|XP_307418.1|	1.20E-41	-0.028	9.52	8.89E-01	0.136	9.52	4.68E-01	0.165	9.52	5.70E-01	0.10789	9.52	6.77E-01			-0.028	0.136		0	0	0	0	0	0
01003H06	gi|50924216|ref|XP_472468.1|	0.168	0.307	7.43	8.61E-02	0.657	7.43	1.43E-03	0.349	7.43	2.04E-01	0.96442	7.43	7.18E-04			0.307	0.657		0	0	0	0	0	0
01003H07	gi|18204888|gb|AAH21595.1|	2.60E-37	-0.882	9.62	5.84E-03	-0.72	9.62	2.08E-02	0.162	9.62	7.32E-01	-1.60203	9.62	6.98E-04			-0.882	-0.72		0	0	0	0	0	0
01003H07	gi|18204888|gb|AAH21595.1|	2.60E-37	-0.882	9.62	5.84E-03	-0.72	9.62	2.08E-02	0.162	9.62	7.32E-01	-1.60203	9.62	6.98E-04			-0.882	-0.72		0	0	0	0	0	0
01003H08	gi|24639685|ref|NP_572164.2|	6.80E-09	0.157	8.39	2.16E-01	0.638	8.39	5.88E-05	0.481	8.39	1.43E-02	0.79431	8.39	1.47E-04			0.157	0.638		0	0	0	0	0	0
01003H09	gi|18253041|gb|AAL62465.1|	8.00E-124	-0.956	9.9	1.10E-03	-0.899	9.9	1.96E-03	0.057	9.9	8.96E-01	-1.85515	9.9	4.07E-05			-0.956	-0.899		0	0	0	0	0	0
01003H10	gi|67988604|gb|EAM76381.1|	7.4	1.018	9.23	3.48E-06	0.744	9.23	1.11E-04	-0.274	9.23	2.23E-01	1.76215	9.23	3.37E-07			1.018	0.744		0	1	0	0	0	0
01003H11	mtRNA		-0.22	15.22	1.39E-01	0.374	15.22	1.79E-02	0.595	15.22	1.43E-02	0.154	15.22	4.66E-01			-0.22	0.374		0	0	0	0	0	0
01003H12			0.217	9.26	7.35E-02	0.741	9.26	1.28E-05	0.524	9.26	6.28E-03	0.9579	9.26	1.36E-05			0.217	0.741		0	0	0	0	0	0
01004A01			-0.219	6.31	4.26E-01	-0.094	6.31	7.48E-01	0.125	6.31	7.79E-01	-0.3137	6.31	4.16E-01			-0.219	-0.094		0	0	0	0	0	0
01004A02	gi|66824311|ref|XP_645510.1|	9.6	-0.259	2.65	9.37E-01	2.956	2.65	2.44E-01	3.214	2.65	4.65E-01	2.697	2.65	4.91E-01			-0.259	2.956		0	0	0	0	0	0
01004A03			-0.7	10.56	1.48E-03	-0.254	10.56	1.97E-01	0.446	10.56	1.38E-01	-0.95445	10.56	1.53E-03			-0.7	-0.254		0	0	0	0	0	0
01004A04	gi|23379863|gb|AAM94156.1|	2.70E-11	1.067	8.65	1.03E-05	0.308	8.65	8.03E-02	-0.759	8.65	8.14E-03	1.37466	8.65	1.65E-05			1.067	0.308		0	1	0	0	0	0
01004A05			-0.088	6.04	7.97E-01	0.565	6.04	8.73E-02	0.654	6.04	1.94E-01	0.47691	6.04	2.95E-01			-0.088	0.565		0	0	0	0	0	0
01004A06			1.389	7.11	1.55E-07	0.604	7.11	2.02E-04	-0.785	7.11	1.54E-03	1.99331	7.11	5.33E-08			1.389	0.604		0	1	0	0	0	0
01004A07			0.808	7.56	6.69E-04	0.594	7.56	7.13E-03	-0.214	7.56	5.02E-01	1.40215	7.56	6.77E-05			0.808	0.594		0	0	0	0	0	0
01004A08	gi|66513627|ref|XP_623997.1|	3.80E-97	0.167	7.41	3.79E-01	0.02	7.41	9.28E-01	-0.147	7.41	6.25E-01	0.18625	7.41	4.86E-01			0.167	0.02		0	0	0	0	0	0
01004A09			0.228	11.34	3.08E-01	-0.438	11.34	5.81E-02	-0.666	11.34	5.72E-02	-0.21003	11.34	5.09E-01			0.228	-0.438		0	0	0	0	0	0
01004A10	gi|20177061|gb|AAM12292.1|	0.00000037	0.648	8.16	3.14E-04	0.616	8.16	5.40E-04	-0.032	8.16	8.99E-01	1.26411	8.16	8.15E-06			0.648	0.616		0	0	0	0	0	0
01004A11	gi|55587094|ref|XP_513415.1|	2.30E-72	-0.533	7.92	1.34E-02	0.471	7.92	2.67E-02	1.004	7.92	4.13E-03	-0.06175	7.92	8.31E-01			-0.533	0.471		0	0	0	0	1	0
01004A12	gi|46100843|gb|EAK86076.1|	4.4	-0.006	8.42	9.78E-01	0.213	8.42	2.80E-01	0.219	8.42	4.74E-01	0.20649	8.42	4.50E-01			-0.006	0.213		0	0	0	0	0	0
01004B01			1.64	8.59	1.33E-06	0.512	8.59	2.72E-02	-1.129	8.59	3.35E-03	2.15192	8.59	2.45E-06			1.64	0.512		0	1	0	0	0	1
01004B02			0.884	7.95	7.75E-05	0.456	7.95	1.34E-02	-0.429	7.95	1.09E-01	1.34035	7.95	2.21E-05			0.884	0.456		0	0	0	0	0	0
01004B03	gi|30354249|gb|AAH51780.1|	1.60E-36	-0.535	8.35	1.39E-02	0.187	8.35	3.74E-01	0.721	8.35	2.70E-02	-0.34832	8.35	2.26E-01			-0.535	0.187		0	0	0	0	0	0
01004B04	gi|51557687|gb|AAU06483.1|	1.70E-98	-0.876	9.33	2.90E-03	-1.112	9.33	5.30E-04	-0.236	9.33	5.76E-01	-1.98834	9.33	3.19E-05			-0.876	-1.112		0	0	1	0	0	0
01004B05	gi|54636422|gb|EAL25825.1|	0.00000016	2.547	10.08	1.16E-10	0.691	10.08	6.85E-04	-1.856	10.08	2.61E-06	3.23786	10.08	5.55E-10			2.547	0.691		0	1	0	0	0	1
01004B05			2.547	10.08	1.16E-10	0.691	10.08	6.85E-04	-1.856	10.08	2.61E-06	3.23786	10.08	5.55E-10			2.547	0.691		0	1	0	0	0	1
01004B06			0.53	8.49	2.42E-03	0.732	8.49	2.20E-04	0.202	8.49	4.13E-01	1.26165	8.49	1.55E-05			0.53	0.732		0	0	0	0	0	0
01004B07	gi|21357305|ref|NP_649300.1|	0.00000077	2.768	10.44	1.14E-10	0.869	10.44	2.08E-04	-1.899	10.44	5.21E-06	3.63761	10.44	3.64E-10			2.768	0.869		0	1	0	0	0	1
01004B07	gi|21357305|ref|NP_649300.1|	0.00000077	2.768	10.44	1.14E-10	0.869	10.44	2.08E-04	-1.899	10.44	5.21E-06	3.63761	10.44	3.64E-10			2.768	0.869		0	1	0	0	0	1
01004B08			0.142	8.92	5.36E-01	-0.2	8.92	3.85E-01	-0.342	8.92	3.29E-01	-0.05804	8.92	8.58E-01			0.142	-0.2		0	0	0	0	0	0
01004B09			-0.004	7.37	9.86E-01	0.58	7.37	1.03E-02	0.584	7.37	7.33E-02	0.57559	7.37	5.21E-02			-0.004	0.58		0	0	0	0	0	0
01004B10			0.545	9.22	1.71E-02	-0.329	9.22	1.37E-01	-0.873	9.22	1.34E-02	0.21634	9.22	4.80E-01			0.545	-0.329		0	0	0	0	0	0
01004B11	gi|13374275|gb|AAK20174.1|	9.90E-10	0.68	9.01	1.70E-02	0.473	9.01	8.69E-02	-0.207	9.01	6.31E-01	1.15258	9.01	4.52E-03			0.68	0.473		0	0	0	0	0	0
01004B12	mtRNA		0.293	11.69	1.46E-01	-0.454	11.69	3.16E-02	-0.748	11.69	2.16E-02	-0.16131	11.69	5.77E-01			0.293	-0.454		0	0	0	0	0	0
01004C01	gi|29124930|gb|AAO63547.1|	9.70E-29	0.571	11.34	4.51E-04	0.046	11.34	7.49E-01	-0.525	11.34	1.67E-02	0.6179	11.34	2.80E-03			0.571	0.046		0	0	0	0	0	0
01004C02	gi|54636422|gb|EAL25825.1|	0.000000088	2.584	9.55	3.45E-12	0.74	9.55	3.59E-05	-1.844	9.55	1.64E-07	3.32405	9.55	1.54E-11			2.584	0.74		0	1	0	0	0	1
01004C02	gi|54636422|gb|EAL25825.1|	0.000000088	2.584	9.55	3.45E-12	0.74	9.55	3.59E-05	-1.844	9.55	1.64E-07	3.32405	9.55	1.54E-11			2.584	0.74		0	1	0	0	0	1
01004C03	mtRNA		-0.251	14.47	8.48E-02	0.332	14.47	2.81E-02	0.583	14.47	1.33E-02	0.08043	14.47	6.95E-01			-0.251	0.332		0	0	0	0	0	0
01004C04			0.355	10.41	9.58E-02	-0.203	10.41	3.48E-01	-0.557	10.41	8.95E-02	0.1523	10.41	6.15E-01			0.355	-0.203		0	0	0	0	0	0
01004C05	gi|62083357|gb|AAX62403.1|	5.00E-17	-1.009	10.38	7.86E-04	-0.748	10.38	7.57E-03	0.26	10.38	5.21E-01	-1.75654	10.38	7.88E-05			-1.009	-0.748		1	0	0	0	0	0
01004C06	gi|1149535|emb|CAA64221.1|	5.7	-0.305	8.27	5.96E-02	0.534	8.27	2.90E-03	0.839	8.27	2.68E-03	0.22982	8.27	3.04E-01			-0.305	0.534		0	0	0	0	0	0
01004C07			-0.839	9.82	1.35E-03	-0.227	9.82	3.33E-01	0.612	9.82	8.57E-02	-1.06613	9.82	2.43E-03			-0.839	-0.227		0	0	0	0	0	0
01004C08	gi|56462258|gb|AAV91412.1|	2.90E-42	0.206	10.31	4.26E-01	-0.336	10.31	2.00E-01	-0.542	10.31	1.76E-01	-0.12958	10.31	7.22E-01			0.206	-0.336		0	0	0	0	0	0
01004C09	gi|20151567|gb|AAM11143.1|	3.60E-90	-1.017	9.44	1.49E-03	-0.593	9.44	4.16E-02	0.424	9.44	3.34E-01	-1.61034	9.44	4.34E-04			-1.017	-0.593		1	0	0	0	0	0
01004C09	gi|20151567|gb|AAM11143.1|	3.60E-90	-1.017	9.44	1.49E-03	-0.593	9.44	4.16E-02	0.424	9.44	3.34E-01	-1.61034	9.44	4.34E-04			-1.017	-0.593		1	0	0	0	0	0
01004C10	gi|58332476|ref|NP_001011313.1|	5.30E-79	0.147	6.83	3.11E-01	0.564	6.83	4.10E-04	0.417	6.83	5.25E-02	0.71075	6.83	1.19E-03			0.147	0.564		0	0	0	0	0	0
01004C11	gi|39979307|dbj|BAD05137.1|	4.00E-172	-1.012	11.62	1.83E-03	-1.69	11.62	3.67E-05	-0.678	11.62	1.30E-01	-2.70169	11.62	3.37E-06			-1.012	-1.69		1	0	1	0	0	0
01004C12	gi|62083371|gb|AAX62410.1|	1.40E-33	-0.427	10.56	6.07E-03	-0.012	10.56	9.46E-01	0.415	10.56	6.41E-02	-0.43884	10.56	3.28E-02			-0.427	-0.012		0	0	0	0	0	0
01004D01			0.242	7.63	1.31E-01	0.717	7.63	3.15E-04	0.476	7.63	5.77E-02	0.95901	7.63	2.93E-04			0.242	0.717		0	0	0	0	0	0
01004D02			1.413	6.81	4.06E-06	0.518	6.81	1.94E-02	-0.895	6.81	9.91E-03	1.93116	6.81	4.09E-06			1.413	0.518		0	1	0	0	0	0
01004D03			-0.47	6.49	1.71E-02	0.404	6.49	3.86E-02	0.875	6.49	6.07E-03	-0.06605	6.49	8.05E-01			-0.47	0.404		0	0	0	0	0	0
01004D04	gi|49522576|gb|AAH75397.1|	4.10E-31	0.961	6.91	5.37E-06	0.655	6.91	3.03E-04	-0.306	6.91	1.79E-01	1.61539	6.91	6.82E-07			0.961	0.655		0	0	0	0	0	0
01004D05	mtRNA		-0.23	14.83	1.19E-01	0.407	14.83	1.06E-02	0.637	14.83	9.25E-03	0.17693	14.83	3.96E-01			-0.23	0.407		0	0	0	0	0	0
01004D06	gi|7298505|gb|AAF53724.1|	2.50E-24	-0.106	7.92	4.77E-01	0.498	7.92	2.81E-03	0.604	7.92	1.21E-02	0.39167	7.92	5.94E-02			-0.106	0.498		0	0	0	0	0	0
01004D07			-1.001	9.63	3.05E-04	-0.712	9.63	4.83E-03	0.289	9.63	4.18E-01	-1.71283	9.63	2.95E-05			-1.001	-0.712		1	0	0	0	0	0
01004D08			0.315	8.6	1.33E-02	0.65	8.6	6.60E-05	0.335	8.6	7.32E-02	0.96509	8.6	1.55E-05			0.315	0.65		0	0	0	0	0	0
01004D09	gi|29124930|gb|AAO63547.1|	9.70E-29	1.536	7.84	2.55E-07	0.598	7.84	3.06E-03	-0.938	7.84	2.91E-03	2.13412	7.84	2.92E-07			1.536	0.598		0	1	0	0	0	0
01004D10	gi|66548739|ref|XP_396496.2|	1.40E-48	0.224	8.45	8.37E-02	0.735	8.45	2.08E-05	0.512	8.45	1.05E-02	0.95915	8.45	2.53E-05			0.224	0.735		0	0	0	0	0	0
01004D11	gi|42544311|gb|EAA67154.1|	2	0.512	8.26	2.34E-03	0.599	8.26	7.99E-04	0.087	8.26	7.20E-01	1.11065	8.26	3.75E-05			0.512	0.599		0	0	0	0	0	0
01004D12	mtRNA		-0.715	2.92	7.21E-01	1.798	2.92	2.93E-01	2.514	2.92	3.73E-01	1.08325	2.92	6.71E-01			-0.715	1.798		0	0	0	0	0	0
1.00E+04			0.285	11.15	6.65E-02	-0.029	11.15	8.64E-01	-0.313	11.15	1.87E-01	0.25565	11.15	2.32E-01			0.285	-0.029		0	0	0	0	0	0
1.00E+05			0.296	7.9	1.13E-02	0.737	7.9	1.28E-05	0.441	7.9	1.34E-02	1.03302	7.9	3.16E-06			0.296	0.737		0	0	0	0	0	0
1.00E+06	gi|27371277|gb|AAH41267.1|	0.000000034	0.209	8.06	1.78E-01	0.649	8.06	5.72E-04	0.44	8.06	7.13E-02	0.85833	8.06	6.33E-04			0.209	0.649		0	0	0	0	0	0
1.00E+07	gi|54609231|gb|AAV34831.1|	6.20E-81	-1.069	9.73	1.64E-03	-0.837	9.73	9.82E-03	0.232	9.73	6.29E-01	-1.90554	9.73	1.63E-04			-1.069	-0.837		1	0	0	0	0	0
1.00E+08	gi|47222600|emb|CAG02965.1|	0.0000052	-0.507	8.55	2.03E-02	0.249	8.55	2.40E-01	0.755	8.55	2.31E-02	-0.25797	8.55	3.78E-01			-0.507	0.249		0	0	0	0	0	0
1.00E+09	gi|58387295|ref|XP_315456.2|	0.000000012	1.832	8.62	3.48E-10	0.783	8.62	3.49E-05	-1.048	8.62	9.67E-05	2.61534	8.62	3.57E-10			1.832	0.783		0	1	0	0	0	1
1.00E+09			1.832	8.62	3.48E-10	0.783	8.62	3.49E-05	-1.048	8.62	9.67E-05	2.61534	8.62	3.57E-10			1.832	0.783		0	1	0	0	0	1
1.00E+10	gi|66564518|ref|XP_623110.1|	4.70E-56	-1.08	9.78	6.40E-04	-0.368	9.78	1.76E-01	0.712	9.78	8.69E-02	-1.44866	9.78	7.09E-04			-1.08	-0.368		1	0	0	0	0	0
1.00E+10			-1.08	9.78	6.40E-04	-0.368	9.78	1.76E-01	0.712	9.78	8.69E-02	-1.44866	9.78	7.09E-04			-1.08	-0.368		1	0	0	0	0	0
1.00E+11			0.054	8	7.92E-01	0.123	8	5.42E-01	0.069	8	8.31E-01	0.17747	8	5.22E-01			0.054	0.123		0	0	0	0	0	0
1.00E+12			-0.083	7.14	6.52E-01	0.584	7.14	3.38E-03	0.668	7.14	1.94E-02	0.50104	7.14	4.59E-02			-0.083	0.584		0	0	0	0	0	0
1.00E+13	gi|54636422|gb|EAL25825.1|	0.000000088	2.552	9.76	1.39E-11	0.764	9.76	7.72E-05	-1.788	9.76	6.36E-07	3.31647	9.76	5.81E-11			2.552	0.764		0	1	0	0	0	1
1.00E+13			2.552	9.76	1.39E-11	0.764	9.76	7.72E-05	-1.788	9.76	6.36E-07	3.31647	9.76	5.81E-11			2.552	0.764		0	1	0	0	0	1
1.00E+14	gi|57915623|ref|XP_555654.1|	0.953	0.484	7.24	1.79E-03	0.634	7.24	2.32E-04	0.151	7.24	4.81E-01	1.1182	7.24	1.50E-05			0.484	0.634		0	0	0	0	0	0
1.00E+15	gi|22830609|dbj|BAC15622.1|	6	-0.485	10.1	4.03E-02	-0.571	10.1	1.86E-02	-0.086	10.1	8.19E-01	-1.05633	10.1	2.65E-03			-0.485	-0.571		0	0	0	0	0	0
01004F01	gi|48098918|ref|XP_392565.1|	2.00E-84	-0.48	9.37	8.99E-03	0.06	9.37	7.44E-01	0.54	9.37	4.48E-02	-0.41972	9.37	8.11E-02			-0.48	0.06		0	0	0	0	0	0
01004F01			-0.48	9.37	8.99E-03	0.06	9.37	7.44E-01	0.54	9.37	4.48E-02	-0.41972	9.37	8.11E-02			-0.48	0.06		0	0	0	0	0	0
01004F02			-0.262	10.84	6.34E-02	-0.119	10.84	4.03E-01	0.143	10.84	5.15E-01	-0.38019	10.84	5.22E-02			-0.262	-0.119		0	0	0	0	0	0
01004F03	gi|54636422|gb|EAL25825.1|	0.000000088	2.359	9.82	2.52E-05	0.726	9.82	8.55E-02	-1.633	9.82	1.47E-02	3.08431	9.82	3.23E-05			2.359	0.726		0	1	0	0	0	1
01004F04	gi|66515955|ref|XP_623272.1|	2.50E-39	-0.735	9.64	4.15E-03	-0.541	9.64	2.73E-02	0.194	9.64	6.04E-01	-1.27575	9.64	6.66E-04			-0.735	-0.541		0	0	0	0	0	0
01004F05			0.334	7.71	3.85E-02	0.576	7.71	5.70E-04	0.242	7.71	2.83E-01	0.90918	7.71	2.57E-04			0.334	0.576		0	0	0	0	0	0
01004F06			0.126	8.19	4.44E-01	0.709	8.19	1.78E-04	0.583	8.19	1.97E-02	0.8355	8.19	8.34E-04			0.126	0.709		0	0	0	0	0	0
01004F07	gi|50734067|ref|XP_418962.1|	7.80E-18	0.31	7.91	1.35E-01	0.659	7.91	4.49E-03	0.349	7.91	2.80E-01	0.96915	7.91	2.39E-03			0.31	0.659		0	0	0	0	0	0
01004F08			0.102	10.27	4.96E-01	-0.021	10.27	9.00E-01	-0.123	10.27	6.03E-01	0.08082	10.27	6.98E-01			0.102	-0.021		0	0	0	0	0	0
01004F09			-0.139	14.49	2.53E-01	0.495	14.49	6.85E-04	0.634	14.49	3.09E-03	0.35636	14.49	4.01E-02			-0.139	0.495		0	0	0	0	0	0
01004F10			0.685	7.3	4.82E-03	0.72	7.3	3.97E-03	0.034	7.3	9.27E-01	1.40506	7.3	1.81E-04			0.685	0.72		0	0	0	0	0	0
01004F11	mtRNA		0.235	11.66	2.13E-01	-0.406	11.66	3.87E-02	-0.64	11.66	3.25E-02	-0.17126	11.66	5.25E-01			0.235	-0.406		0	0	0	0	0	0
01004F12	gi|46444581|gb|EAL03855.1|	5.7	0.035	8.48	9.21E-01	-0.087	8.48	8.07E-01	-0.122	8.48	8.21E-01	-0.05235	8.48	9.14E-01			0.035	-0.087		0	0	0	0	0	0
01004G01	gi|58386494|ref|XP_314798.2|	8.10E-19	-0.369	8.2	2.29E-02	0.371	8.2	2.26E-02	0.74	8.2	5.08E-03	0.00277	8.2	9.91E-01			-0.369	0.371		0	0	0	0	0	0
01004G02	gi|58395078|ref|XP_320985.2|	4.00E-23	0.321	7.97	7.12E-02	0.661	7.97	1.25E-03	0.339	7.97	2.15E-01	0.98217	7.97	5.26E-04			0.321	0.661		0	0	0	0	0	0
01004G03	gi|13384622|ref|NP_079557.1|	1.20E-36	-0.681	5.84	5.06E-02	0.141	5.84	6.98E-01	0.821	5.84	1.20E-01	-0.5401	5.84	2.58E-01			-0.681	0.141		0	0	0	0	0	0
01004G04			0.406	7.85	1.04E-02	0.664	7.85	3.10E-04	0.257	7.85	2.60E-01	1.06983	7.85	5.13E-05			0.406	0.664		0	0	0	0	0	0
01004G05			0.644	8.69	1.18E-03	0.5	8.69	7.89E-03	-0.144	8.69	6.03E-01	1.14375	8.69	1.08E-04			0.644	0.5		0	0	0	0	0	0
01004G06			1.439	9.95	1.20E-07	0.244	9.95	1.30E-01	-1.196	9.95	1.51E-04	1.6832	9.95	1.00E-06			1.439	0.244		0	1	0	0	0	1
01004G07			0.299	12.3	1.24E-01	0.171	12.3	3.92E-01	-0.128	12.3	6.81E-01	0.46989	12.3	8.54E-02			0.299	0.171		0	0	0	0	0	0
01004G08	gi|29124932|gb|AAO63548.1|	5.10E-11	1.735	9.53	1.11E-07	0.447	9.53	2.44E-02	-1.289	9.53	4.05E-04	2.18201	9.53	4.12E-07			1.735	0.447		0	1	0	0	0	1
01004G08			1.735	9.53	1.11E-07	0.447	9.53	2.44E-02	-1.289	9.53	4.05E-04	2.18201	9.53	4.12E-07			1.735	0.447		0	1	0	0	0	1
01004G09			0.164	7.25	3.73E-01	0.51	7.25	1.02E-02	0.346	7.25	2.28E-01	0.67437	7.25	1.22E-02			0.164	0.51		0	0	0	0	0	0
01004G10	gi|39585412|emb|CAE61734.1|	1.1	0.276	8.24	2.84E-01	0.644	8.24	1.86E-02	0.368	8.24	3.64E-01	0.92042	8.24	1.47E-02			0.276	0.644		0	0	0	0	0	0
01004G11			0.116	7.25	5.77E-01	0.67	7.25	3.28E-03	0.553	7.25	7.83E-02	0.78613	7.25	8.53E-03			0.116	0.67		0	0	0	0	0	0
01004G12	gi|55663002|ref|XP_528980.1|	5.90E-21	0.374	11.1	1.33E-03	0.084	11.1	4.22E-01	-0.29	11.1	6.77E-02	0.45764	11.1	3.13E-03			0.374	0.084		0	0	0	0	0	0
01004H01	gi|19879412|gb|AAL05409.1|	6.00E-10	0.695	7.5	8.31E-05	0.675	7.5	1.37E-04	-0.019	7.5	9.34E-01	1.3699	7.5	1.88E-06			0.695	0.675		0	0	0	0	0	0
01004H02			0.364	10.9	8.47E-02	-0.082	10.9	7.14E-01	-0.445	10.9	1.70E-01	0.28187	10.9	3.36E-01			0.364	-0.082		0	0	0	0	0	0
01004H03	gi|15213782|gb|AAK92166.1|	1.00E-39	-0.927	9.85	2.50E-04	-0.443	9.85	3.76E-02	0.484	9.85	1.30E-01	-1.3699	9.85	1.03E-04			-0.927	-0.443		0	0	0	0	0	0
01004H04	gi|62083327|gb|AAX62388.1|	3.30E-66	-0.878	9.64	1.24E-03	-0.188	9.64	4.40E-01	0.691	9.64	6.16E-02	-1.06631	9.64	3.09E-03			-0.878	-0.188		0	0	0	0	0	0
01004H05	mtRNA		-0.142	14.43	2.21E-01	0.494	14.43	4.77E-04	0.635	14.43	2.11E-03	0.35207	14.43	3.39E-02			-0.142	0.494		0	0	0	0	0	0
01004H06	gi|27373057|gb|AAO12215.1|	5.30E-22	1.11	9.33	5.72E-03	0.461	9.33	2.21E-01	-0.648	9.33	2.61E-01	1.57108	9.33	4.72E-03			1.11	0.461		0	1	0	0	0	0
01004H07	gi|8778880|gb|AAF79879.1|	6.4	1.116	9.31	2.49E-03	0.496	9.31	1.42E-01	-0.62	9.31	2.30E-01	1.6115	9.31	1.70E-03			1.116	0.496		0	1	0	0	0	0
01004H08	gi|45862013|gb|AAS78788.1|	2	-0.209	8.79	2.33E-01	0.333	8.79	6.53E-02	0.542	8.79	4.94E-02	0.12478	8.79	6.20E-01			-0.209	0.333		0	0	0	0	0	0
01004H09	gi|55957290|emb|CAI14013.1|	7.20E-65	-0.119	5.78	6.54E-01	0.538	5.78	4.03E-02	0.657	5.78	9.49E-02	0.41996	5.78	2.38E-01			-0.119	0.538		0	0	0	0	0	0
01004H10			0.407	8.19	1.12E-01	0.648	8.19	1.70E-02	0.241	8.19	5.53E-01	1.05525	8.19	5.79E-03			0.407	0.648		0	0	0	0	0	0
01004H11	gi|27464915|gb|AAO16241.1|	6.30E-56	0.15	7.89	2.46E-01	0.521	7.89	3.18E-04	0.371	7.89	5.35E-02	0.67147	7.89	7.62E-04			0.15	0.521		0	0	0	0	0	0
01004H12	gi|50344488|emb|CAH04330.1|	6.10E-67	-0.637	9.77	2.70E-03	-0.348	9.77	7.61E-02	0.289	9.77	3.32E-01	-0.98412	9.77	1.08E-03			-0.637	-0.348		0	0	0	0	0	0
01011A01	gi|28871817|ref|NP_794436.1|	2.4	-0.184	7.23	5.63E-01	0.389	7.23	2.16E-01	0.572	7.23	2.35E-01	0.20535	7.23	6.41E-01			-0.184	0.389		0	0	0	0	0	0
01011A02			-0.244	11.96	1.71E-01	-0.231	11.96	2.06E-01	0.013	11.96	9.66E-01	-0.4755	11.96	6.08E-02			-0.244	-0.231		0	0	0	0	0	0
01011A03			0.97	9	3.50E-03	0.353	9	2.51E-01	-0.617	9	1.88E-01	1.32255	9	3.76E-03			0.97	0.353		0	0	0	0	0	0
01011A04			0.831	9.98	7.63E-06	0.655	9.98	1.23E-04	-0.176	9.98	3.92E-01	1.4861	9.98	4.78E-07			0.831	0.655		0	0	0	0	0	0
01011A05			-0.947	11.04	2.47E-04	-0.231	11.04	2.80E-01	0.716	11.04	3.12E-02	-1.17776	11.04	5.16E-04			-0.947	-0.231		0	0	0	0	0	0
01011A06	gi|55535592|gb|AAV52865.1|	0.293	0.143	11.85	2.59E-01	0.029	11.85	8.32E-01	-0.114	11.85	5.76E-01	0.17246	11.85	3.36E-01			0.143	0.029		0	0	0	0	0	0
01011A07			0.915	8.26	3.22E-04	0.76	8.26	1.61E-03	-0.155	8.26	6.42E-01	1.67499	8.26	1.60E-05			0.915	0.76		0	0	0	0	0	0
01011A08			-0.052	8.26	6.76E-01	0.41	8.26	2.65E-03	0.462	8.26	1.73E-02	0.35716	8.26	3.69E-02			-0.052	0.41		0	0	0	0	0	0
01011A09	gi|54640479|gb|EAL29364.1|	1.10E-19	1.88	9.13	3.51E-10	0.922	9.13	1.24E-05	-0.958	9.13	3.12E-04	2.80216	9.13	2.24E-10			1.88	0.922		0	1	0	0	0	0
01011A10			-0.971	11.14	1.54E-03	-0.878	11.14	3.74E-03	0.092	11.14	8.36E-01	-1.84932	11.14	7.96E-05			-0.971	-0.878		0	0	0	0	0	0
01011A11			-0.769	11.27	1.46E-03	-0.329	11.27	1.29E-01	0.44	11.27	1.82E-01	-1.09768	11.27	1.04E-03			-0.769	-0.329		0	0	0	0	0	0
01011A12	gi|57097349|ref|XP_532721.1|	2.60E-16	2.526	10.87	8.57E-12	0.77	10.87	4.71E-05	-1.756	10.87	4.26E-07	3.29577	10.87	3.60E-11			2.526	0.77		0	1	0	0	0	1
01011B01	gi|33300450|emb|CAE17945.1|	2.9	-0.281	10.94	2.41E-01	0.073	10.94	7.79E-01	0.354	10.94	3.48E-01	-0.20858	10.94	5.43E-01			-0.281	0.073		0	0	0	0	0	0
01011B02			0.62	9.84	1.78E-03	0.293	9.84	1.03E-01	-0.327	9.84	2.34E-01	0.91352	9.84	1.02E-03			0.62	0.293		0	0	0	0	0	0
01011B03	gi|48094848|ref|XP_392197.1|	1.20E-14	2.126	9.15	1.56E-11	0.809	9.15	1.37E-05	-1.317	9.15	2.65E-06	2.93512	9.15	3.60E-11			2.126	0.809		0	1	0	0	0	1
01011B04			1.229	8.88	8.42E-04	0.026	8.88	9.46E-01	-1.203	8.88	1.81E-02	1.25509	8.88	7.21E-03			1.229	0.026		0	1	0	0	0	1
01011B05	gi|18031707|gb|AAK39636.1|	8.60E-35	0.486	8.56	1.26E-01	0.552	8.56	8.99E-02	0.066	8.56	9.03E-01	1.03823	8.56	2.35E-02			0.486	0.552		0	0	0	0	0	0
01011B06			0.018	8.49	9.15E-01	0.653	8.49	5.14E-04	0.635	8.49	1.24E-02	0.67146	8.49	4.18E-03			0.018	0.653		0	0	0	0	0	0
01011B07			0.541	8.5	4.49E-04	0.686	8.5	2.94E-05	0.145	8.5	4.28E-01	1.22784	8.5	2.20E-06			0.541	0.686		0	0	0	0	0	0
01011B08			0.506	7.79	8.68E-02	0.682	7.79	2.63E-02	0.176	7.79	7.11E-01	1.18892	7.79	6.38E-03			0.506	0.682		0	0	0	0	0	0
01011B09			1.824	9.85	2.11E-07	0.251	9.85	2.39E-01	-1.573	9.85	1.64E-04	2.07568	9.85	2.15E-06			1.824	0.251		0	1	0	0	0	1
01011B10			-0.975	10.28	1.73E-04	-0.104	10.28	6.33E-01	0.871	10.28	1.07E-02	-1.0794	10.28	9.96E-04			-0.975	-0.104		0	0	0	0	0	0
01011B11	gi|57925010|ref|XP_558148.1|	5.00E-62	-0.886	9.5	1.15E-03	-0.984	9.5	5.56E-04	-0.098	9.5	8.00E-01	-1.87038	9.5	1.84E-05			-0.886	-0.984		0	0	0	0	0	0
01011B12	gi|28871817|ref|NP_794436.1|	2.4	-0.33	7.3	3.55E-01	0.328	7.3	3.68E-01	0.658	7.3	2.37E-01	-0.00155	7.3	9.98E-01			-0.33	0.328		0	0	0	0	0	0
01011C01			0.112	8.71	4.99E-01	0.664	8.71	2.88E-04	0.552	8.71	2.56E-02	0.77602	8.71	1.50E-03			0.112	0.664		0	0	0	0	0	0
01011C02	gi|29124932|gb|AAO63548.1|	5.10E-11	1.071	11.55	3.59E-07	-0.007	11.55	9.64E-01	-1.078	11.55	5.55E-05	1.06387	11.55	1.21E-05			1.071	-0.007		0	1	0	0	0	1
01011C03	gi|27697049|gb|AAH43903.1|	5.60E-85	-1.426	8.38	1.52E-05	-1.233	8.38	9.48E-05	0.193	8.38	6.11E-01	-2.65956	8.38	6.07E-07			-1.426	-1.233		1	0	1	0	0	0
01011C04			1.824	8.01	1.45E-07	0.233	8.01	2.60E-01	-1.59	8.01	1.08E-04	2.05711	8.01	1.71E-06			1.824	0.233		0	1	0	0	0	1
01011C05			0.611	9.24	6.11E-03	0.117	9.24	5.87E-01	-0.494	9.24	1.23E-01	0.72854	9.24	1.51E-02			0.611	0.117		0	0	0	0	0	0
01011C06			-1.162	11	9.24E-04	-0.78	11	1.51E-02	0.382	11	4.22E-01	-1.94197	11	1.44E-04			-1.162	-0.78		1	0	0	0	0	0
01011C07			-0.074	7.59	7.53E-01	0.791	7.59	8.70E-04	0.865	7.59	1.32E-02	0.71627	7.59	1.98E-02			-0.074	0.791		0	0	0	0	0	0
01011C08	gi|471279|emb|CAA48558.1|	9.80E-40	0.153	8.71	4.29E-01	0.692	8.71	1.77E-03	0.539	8.71	7.22E-02	0.84576	8.71	3.70E-03			0.153	0.692		0	0	0	0	0	0
01011C09			0.468	8.57	1.75E-02	-0.374	8.57	5.23E-02	-0.842	8.57	7.11E-03	0.0937	8.57	7.24E-01			0.468	-0.374		0	0	0	0	0	0
01011C10			0.12	8.06	4.61E-01	0.241	8.06	1.40E-01	0.121	8.06	6.35E-01	0.36117	8.06	1.08E-01			0.12	0.241		0	0	0	0	0	0
01011C11			1.018	8.2	1.12E-03	0.501	8.2	7.14E-02	-0.517	8.2	2.21E-01	1.51977	8.2	5.19E-04			1.018	0.501		0	1	0	0	0	0
01011C12			0.595	9.36	1.12E-03	0.563	9.36	1.90E-03	-0.031	9.36	9.05E-01	1.15843	9.36	4.06E-05			0.595	0.563		0	0	0	0	0	0
01011D01			-0.24	14.9	1.43E-01	0.411	14.9	1.81E-02	0.651	14.9	1.47E-02	0.17133	14.9	4.61E-01			-0.24	0.411		0	0	0	0	0	0
01011D02	gi|62083425|gb|AAX62437.1|	0.000078	-1.13	8.28	3.10E-03	-1.695	8.28	1.50E-04	-0.564	8.28	2.95E-01	-2.82486	8.28	1.34E-05			-1.13	-1.695		1	0	1	0	0	0
01011D03	gi|57097481|ref|XP_539803.1|	1.5	-0.142	9.28	3.06E-01	0.504	9.28	1.65E-03	0.645	9.28	5.94E-03	0.36191	9.28	6.40E-02			-0.142	0.504		0	0	0	0	0	0
01011D04			-0.145	14.59	2.05E-01	0.521	14.59	2.83E-04	0.666	14.59	1.43E-03	0.37602	14.59	2.35E-02			-0.145	0.521		0	0	0	0	0	0
01011D05	gi|54638590|gb|EAL27992.1|	0.009	-0.058	10.03	7.29E-01	0.285	10.03	8.10E-02	0.343	10.03	1.67E-01	0.22678	10.03	3.13E-01			-0.058	0.285		0	0	0	0	0	0
01011D06	gi|13374275|gb|AAK20174.1|	9.90E-10	-0.378	13.07	3.42E-02	1.098	13.07	1.85E-05	1.476	13.07	4.37E-05	0.72021	13.07	5.28E-03			-0.378	1.098		0	0	0	1	1	0
01011D06	gi|13374275|gb|AAK20174.1|	9.90E-10	-0.378	13.07	3.42E-02	1.098	13.07	1.85E-05	1.476	13.07	4.37E-05	0.72021	13.07	5.28E-03			-0.378	1.098		0	0	0	1	1	0
01011D07			0.068	8.89	6.71E-01	0.547	8.89	1.90E-03	0.479	8.89	4.72E-02	0.61532	8.89	7.01E-03			0.068	0.547		0	0	0	0	0	0
01011D08			-0.625	7.01	8.83E-03	-0.149	7.01	5.18E-01	0.476	7.01	1.69E-01	-0.77461	7.01	1.65E-02			-0.625	-0.149		0	0	0	0	0	0
01011D09	gi|23613469|ref|NP_703313.1|	7.5	-0.704	7.9	2.56E-03	0.684	7.9	3.70E-03	1.387	7.9	5.03E-04	-0.02037	7.9	9.50E-01			-0.704	0.684		0	0	0	0	1	0
01011D10			0.815	7.85	7.55E-03	0.715	7.85	1.73E-02	-0.099	7.85	8.32E-01	1.53017	7.85	7.22E-04			0.815	0.715		0	0	0	0	0	0
01011D11			0.999	7.78	9.78E-04	0.276	7.78	2.99E-01	-0.722	7.78	7.53E-02	1.2752	7.78	1.66E-03			0.999	0.276		0	0	0	0	0	0
01011D12	gi|56199452|gb|AAV84215.1|	0	-0.393	11.17	1.13E-01	-1.157	11.17	2.22E-04	-0.763	11.17	4.96E-02	-1.54959	11.17	1.95E-04			-0.393	-1.157		0	0	1	0	0	0
1.01E+04			0.163	11.93	2.72E-01	-0.006	11.93	9.74E-01	-0.169	11.93	4.76E-01	0.15747	11.93	4.58E-01			0.163	-0.006		0	0	0	0	0	0
1.01E+05			0.167	4.97	7.22E-01	0.129	4.97	7.86E-01	-0.037	4.97	9.60E-01	0.29608	4.97	6.41E-01			0.167	0.129		0	0	0	0	0	0
1.01E+06			0.644	7.48	6.32E-03	-0.008	7.48	9.77E-01	-0.652	7.48	5.61E-02	0.63662	7.48	4.03E-02			0.644	-0.008		0	0	0	0	0	0
1.01E+07	gi|58391956|ref|XP_318997.2|	5.40E-22	2.376	9.98	1.17E-11	0.639	9.98	1.51E-04	-1.737	9.98	3.56E-07	3.01488	9.98	5.81E-11			2.376	0.639		0	1	0	0	0	1
1.01E+08			-0.466	5.61	1.22E-01	0.388	5.61	1.45E-01	0.854	5.61	5.42E-02	-0.07836	5.61	8.46E-01			-0.466	0.388		0	0	0	0	0	0
1.01E+09			0.362	9.7	4.44E-03	0.29	9.7	1.84E-02	-0.072	9.7	7.04E-01	0.65201	9.7	5.29E-04			0.362	0.29		0	0	0	0	0	0
1.01E+10			0.087	11.06	8.02E-01	-0.472	11.06	1.57E-01	-0.56	11.06	2.72E-01	-0.38526	11.06	4.05E-01			0.087	-0.472		0	0	0	0	0	0
1.01E+11			0.143	9.25	5.07E-01	-0.177	9.25	4.17E-01	-0.321	9.25	3.33E-01	-0.03412	9.25	9.13E-01			0.143	-0.177		0	0	0	0	0	0
1.01E+12	gi|54636422|gb|EAL25825.1|	0.00000016	2.35	9.66	5.77E-09	0.415	9.66	5.25E-02	-1.936	9.66	1.57E-05	2.76499	9.66	6.89E-08			2.35	0.415		0	1	0	0	0	1
1.01E+13			-0.292	5.89	2.65E-01	0.456	5.89	5.42E-02	0.747	5.89	5.42E-02	0.16397	5.89	6.40E-01			-0.292	0.456		0	0	0	0	0	0
1.01E+14	gi|7650499|gb|AAF66070.1|	0.00000063	-0.094	10.28	6.97E-01	0.145	10.28	5.45E-01	0.238	10.28	5.13E-01	0.05084	10.28	8.80E-01			-0.094	0.145		0	0	0	0	0	0
1.01E+15			1.415	7.47	2.93E-05	0.512	7.47	4.26E-02	-0.904	7.47	2.19E-02	1.92686	7.47	2.38E-05			1.415	0.512		0	1	0	0	0	0
01011F01			-0.129	10.62	3.15E-01	0.62	10.62	1.78E-04	0.749	10.62	1.40E-03	0.49043	10.62	9.92E-03			-0.129	0.62		0	0	0	0	0	0
01011F02	mtRNA		-0.173	14.76	1.28E-01	0.503	14.76	3.43E-04	0.677	14.76	1.19E-03	0.33009	14.76	4.18E-02			-0.173	0.503		0	0	0	0	0	0
01011F03			-0.473	12.02	6.30E-03	-0.011	12.02	9.58E-01	0.463	12.02	6.41E-02	-0.48354	12.02	3.45E-02			-0.473	-0.011		0	0	0	0	0	0
01011F04			0.103	7.22	7.98E-01	0.506	7.22	1.89E-01	0.402	7.22	5.04E-01	0.60909	7.22	2.53E-01			0.103	0.506		0	0	0	0	0	0
01011F05			-0.659	10.78	5.29E-03	-0.642	10.78	7.10E-03	0.017	10.78	9.63E-01	-1.30178	10.78	2.88E-04			-0.659	-0.642		0	0	0	0	0	0
01011F06			0.209	7.31	6.52E-01	0.738	7.31	1.03E-01	0.529	7.31	4.51E-01	0.94647	7.31	1.27E-01			0.209	0.738		0	0	0	0	0	0
01011F07			0.321	11.61	4.63E-02	0.236	11.61	1.41E-01	-0.086	11.61	7.34E-01	0.55719	11.61	1.48E-02			0.321	0.236		0	0	0	0	0	0
01011F08			0.147	9.93	2.69E-01	0.033	9.93	8.18E-01	-0.113	9.93	5.97E-01	0.18041	9.93	3.37E-01			0.147	0.033		0	0	0	0	0	0
01011F09			0.171	9.21	2.34E-01	0.724	9.21	1.27E-04	0.553	9.21	1.81E-02	0.8957	9.21	2.13E-04			0.171	0.724		0	0	0	0	0	0
01011F10	mtRNA		-0.253	14.6	8.72E-02	0.357	14.6	2.07E-02	0.61	14.6	1.12E-02	0.10443	14.6	6.19E-01			-0.253	0.357		0	0	0	0	0	0
01011F11			0.117	9.29	3.71E-01	0.607	9.29	2.23E-04	0.491	9.29	1.96E-02	0.72422	9.29	5.66E-04			0.117	0.607		0	0	0	0	0	0
01011F12	gi|53796939|ref|ZP_00357835.1|	3.7	0.388	8.02	1.24E-02	0.235	8.02	1.15E-01	-0.153	8.02	5.08E-01	0.6228	8.02	4.51E-03			0.388	0.235		0	0	0	0	0	0
01011G01	gi|33300450|emb|CAE17945.1|	2.9	-0.248	10.4	2.57E-01	0.169	10.4	4.56E-01	0.417	10.4	2.25E-01	-0.07948	10.4	8.01E-01			-0.248	0.169		0	0	0	0	0	0
01011G02			-0.248	14.61	1.05E-01	0.35	14.61	2.77E-02	0.598	14.61	1.52E-02	0.10252	14.61	6.37E-01			-0.248	0.35		0	0	0	0	0	0
01011G03			0.249	9.31	1.48E-01	0.484	9.31	9.54E-03	0.235	9.31	3.84E-01	0.73389	9.31	4.85E-03			0.249	0.484		0	0	0	0	0	0
01011G04	mtRNA		-0.246	14.52	1.13E-01	0.356	14.52	2.81E-02	0.602	14.52	1.65E-02	0.10976	14.52	6.20E-01			-0.246	0.356		0	0	0	0	0	0
01011G05			0.201	6.65	5.36E-01	0.512	6.65	7.25E-02	0.311	6.65	5.10E-01	0.71228	6.65	9.00E-02			0.201	0.512		0	0	0	0	0	0
01011G06	gi|50057519|emb|CAH03503.1|	3.1	0.176	11.08	6.18E-01	-0.698	11.08	4.75E-02	-0.874	11.08	9.78E-02	-0.52183	11.08	2.76E-01			0.176	-0.698		0	0	0	0	0	0
01011G07			-1.044	9.86	2.73E-04	-0.726	9.86	5.13E-03	0.318	9.86	3.86E-01	-1.76986	9.86	2.87E-05			-1.044	-0.726		1	0	0	0	0	0
01011G08			0.552	12.67	4.38E-04	0.062	12.67	6.50E-01	-0.49	12.67	1.96E-02	0.61423	12.67	2.18E-03			0.552	0.062		0	0	0	0	0	0
01011G09			-0.205	15.2	1.76E-01	0.395	15.2	1.52E-02	0.601	15.2	1.54E-02	0.18972	15.2	3.78E-01			-0.205	0.395		0	0	0	0	0	0
01011G10			-0.466	7.84	5.41E-02	0.396	7.84	1.01E-01	0.861	7.84	2.29E-02	-0.07011	7.84	8.36E-01			-0.466	0.396		0	0	0	0	0	0
01011G11	gi|48106725|ref|XP_393076.1|	6.10E-80	-0.19	7.31	3.24E-01	0.465	7.31	2.25E-02	0.655	7.31	3.25E-02	0.27431	7.31	3.14E-01			-0.19	0.465		0	0	0	0	0	0
01011G12			0.182	10.2	1.70E-01	0.169	10.2	2.14E-01	-0.013	10.2	9.54E-01	0.3505	10.2	6.23E-02			0.182	0.169		0	0	0	0	0	0
01011H01	gi|23307679|gb|AAN17807.1|	2	0.028	7.47	9.01E-01	0.516	7.47	1.90E-02	0.488	7.47	1.31E-01	0.54446	7.47	6.38E-02			0.028	0.516		0	0	0	0	0	0
01011H02			0.171	7.5	5.58E-01	0.621	7.5	3.56E-02	0.45	7.5	3.10E-01	0.79123	7.5	4.92E-02			0.171	0.621		0	0	0	0	0	0
01011H03			0.216	12.28	1.28E-01	0.255	12.28	8.07E-02	0.039	12.28	8.73E-01	0.47094	12.28	2.19E-02			0.216	0.255		0	0	0	0	0	0
01011H04			-0.149	10.43	2.48E-01	0.492	10.43	1.18E-03	0.641	10.43	4.13E-03	0.34318	10.43	6.04E-02			-0.149	0.492		0	0	0	0	0	0
01011H05	mtRNA		-0.236	14.46	6.91E-02	0.527	14.46	5.85E-04	0.762	14.46	1.12E-03	0.29129	14.46	1.03E-01			-0.236	0.527		0	0	0	0	0	0
01011H06			-0.616	10.85	3.19E-03	-0.433	10.85	2.87E-02	0.183	10.85	5.41E-01	-1.04908	10.85	5.74E-04			-0.616	-0.433		0	0	0	0	0	0
01011H07			0.462	8.61	5.62E-04	0.657	8.61	3.72E-05	0.195	8.61	2.65E-01	1.11944	8.61	2.07E-06			0.462	0.657		0	0	0	0	0	0
01011H08			0.306	12.04	1.21E-01	-0.182	12.04	3.67E-01	-0.488	12.04	1.11E-01	0.12398	12.04	6.59E-01			0.306	-0.182		0	0	0	0	0	0
01011H09			0.353	8.4	3.92E-02	0.773	8.4	2.28E-04	0.419	8.4	1.04E-01	1.12603	8.4	8.84E-05			0.353	0.773		0	0	0	0	0	0
01011H10			0.61	11.11	5.44E-04	0.109	11.11	4.77E-01	-0.501	11.11	3.25E-02	0.71817	11.11	1.73E-03			0.61	0.109		0	0	0	0	0	0
01011H11			-0.111	4.69	8.89E-01	-0.258	4.69	7.34E-01	-0.146	4.69	9.03E-01	-0.36918	4.69	7.15E-01			-0.111	-0.258		0	0	0	0	0	0
01011H12			0.211	9.28	2.72E-01	-0.459	9.28	2.40E-02	-0.67	9.28	2.93E-02	-0.24753	9.28	3.64E-01			0.211	-0.459		0	0	0	0	0	0
01012A01			0.511	7.52	4.96E-02	0.589	7.52	2.68E-02	0.078	7.52	8.54E-01	1.09974	7.52	4.08E-03			0.511	0.589		0	0	0	0	0	0
01012A02			0.642	5.45	8.20E-02	0.441	5.45	2.30E-01	-0.202	5.45	7.28E-01	1.08285	5.45	3.68E-02			0.642	0.441		0	0	0	0	0	0
01012A03			0.499	8.08	1.26E-02	0.419	8.08	1.55E-02	-0.08	8.08	7.76E-01	0.91863	8.08	1.07E-03			0.499	0.419		0	0	0	0	0	0
01012A04			-0.217	7.38	2.99E-01	0.668	7.38	4.41E-03	0.886	7.38	1.05E-02	0.45073	7.38	1.25E-01			-0.217	0.668		0	0	0	0	0	0
01012A05			-0.179	14.52	2.23E-01	0.47	14.52	4.38E-03	0.649	14.52	8.37E-03	0.29108	14.52	1.59E-01			-0.179	0.47		0	0	0	0	0	0
01012A06			-0.556	2.93	7.48E-01	1.576	2.93	2.74E-01	2.132	2.93	3.75E-01	1.0203	2.93	6.39E-01			-0.556	1.576		0	0	0	0	0	0
01012A07	gi|58389886|ref|XP_317344.2|	1.00E-16	0.206	5.77	5.27E-01	0.491	5.77	1.33E-01	0.284	5.77	5.76E-01	0.69707	5.77	1.20E-01			0.206	0.491		0	0	0	0	0	0
01012A08	gi|62083357|gb|AAX62403.1|	5.00E-17	-1.1	10.7	6.04E-05	-0.981	10.7	2.13E-04	0.119	10.7	7.23E-01	-2.0804	10.7	2.07E-06			-1.1	-0.981		1	0	0	0	0	0
01012A09			-0.752	9.3	2.73E-03	-0.179	9.3	4.42E-01	0.573	9.3	1.01E-01	-0.93021	9.3	5.81E-03			-0.752	-0.179		0	0	0	0	0	0
01012A10			0.142	4.78	7.76E-01	0.231	4.78	6.39E-01	0.089	4.78	9.09E-01	0.37275	4.78	5.77E-01			0.142	0.231		0	0	0	0	0	0
01012A11	gi|28380588|gb|AAF50560.2|	2.70E-28	1.795	9.15	1.24E-06	0.319	9.15	1.93E-01	-1.476	9.15	9.24E-04	2.11415	9.15	6.49E-06			1.795	0.319		0	1	0	0	0	1
01012A12			2.835	10.12	2.73E-11	0.891	10.12	8.24E-05	-1.944	10.12	1.54E-06	3.72546	10.12	9.34E-11			2.835	0.891		0	1	0	0	0	1
01012B01			-0.298	11.07	7.19E-02	0.408	11.07	1.81E-02	0.705	11.07	9.11E-03	0.10991	11.07	6.37E-01			-0.298	0.408		0	0	0	0	0	0
01012B02	gi|3800444|dbj|BAA34050.1|	6.70E-41	1.17	8.71	6.57E-06	0.593	8.71	3.56E-03	-0.577	8.71	4.32E-02	1.76373	8.71	2.45E-06			1.17	0.593		0	1	0	0	0	0
01012B03			-0.693	2.85	7.61E-01	-0.05	2.85	9.82E-01	0.643	2.85	8.43E-01	-0.74321	2.85	7.92E-01			-0.693	-0.05		0	0	0	0	0	0
01012B04			1.12	6.04	1.29E-03	0.477	6.04	1.24E-01	-0.643	6.04	1.74E-01	1.59731	6.04	9.12E-04			1.12	0.477		0	1	0	0	0	0
01012B05			-0.292	11.85	4.89E-02	0.409	11.85	9.14E-03	0.701	11.85	4.67E-03	0.11688	11.85	5.71E-01			-0.292	0.409		0	0	0	0	0	0
01012B06			-0.26	15.32	1.08E-01	0.365	15.32	3.00E-02	0.625	15.32	1.67E-02	0.10552	15.32	6.46E-01			-0.26	0.365		0	0	0	0	0	0
01012B07			-1.011	3.68	5.78E-01	0.929	3.68	6.11E-01	1.94	3.68	4.85E-01	-0.08161	3.68	9.77E-01			-1.011	0.929		0	0	0	0	0	0
01012B08	gi|49641660|emb|CAH01378.1|	1.9	1.422	9.86	2.91E-10	0.505	9.86	1.33E-04	-0.917	9.86	2.41E-05	1.92686	9.86	5.63E-10			1.422	0.505		0	1	0	0	0	0
01012B09			-0.946	6.35	9.84E-04	-0.622	6.35	1.76E-02	0.324	6.35	4.05E-01	-1.56742	6.35	1.68E-04			-0.946	-0.622		0	0	0	0	0	0
01012B10	gi|48098918|ref|XP_392565.1|	2.00E-84	-0.895	9.4	1.76E-04	-0.363	9.4	6.42E-02	0.532	9.4	7.33E-02	-1.25878	9.4	1.15E-04			-0.895	-0.363		0	0	0	0	0	0
01012B11			1.739	7.78	5.92E-07	0.331	7.78	1.38E-01	-1.408	7.78	6.42E-04	2.07025	7.78	3.14E-06			1.739	0.331		0	1	0	0	0	1
01012B12	gi|66564518|ref|XP_623110.1|	4.70E-56	-1.302	8.97	6.66E-05	-0.801	8.97	4.14E-03	0.501	8.97	1.98E-01	-2.10313	8.97	9.90E-06			-1.302	-0.801		1	0	0	0	0	0
01012C01			-1.356	3.2	7.09E-01	1.338	3.2	6.74E-01	2.695	3.2	6.03E-01	-0.01801	3.2	9.97E-01			-1.356	1.338		0	0	0	0	0	0
01012C02			0.772	10.59	4.43E-05	0.231	10.59	1.12E-01	-0.541	10.59	1.86E-02	1.00377	10.59	5.98E-05			0.772	0.231		0	0	0	0	0	0
01012C03			0.224	7.29	3.20E-01	0.63	7.29	9.83E-03	0.406	7.29	2.49E-01	0.85347	7.29	1.02E-02			0.224	0.63		0	0	0	0	0	0
01012C04	gi|18253041|gb|AAL62465.1|	8.00E-124	-0.391	11.27	1.88E-02	0.512	11.27	3.87E-03	0.903	11.27	1.58E-03	0.12042	11.27	5.94E-01			-0.391	0.512		0	0	0	0	0	0
01012C05	mtRNA		-0.06	13.67	6.00E-01	0.452	13.67	6.57E-04	0.512	13.67	6.20E-03	0.39187	13.67	1.52E-02			-0.06	0.452		0	0	0	0	0	0
01012C06			0.434	9.19	8.61E-03	0.487	9.19	4.55E-03	0.053	9.19	8.35E-01	0.92028	9.19	2.88E-04			0.434	0.487		0	0	0	0	0	0
01012C07			1.073	7.17	1.02E-04	0.386	7.17	8.00E-02	-0.686	7.17	4.29E-02	1.45889	7.17	8.82E-05			1.073	0.386		0	1	0	0	0	0
01012C08			0.038	9	8.02E-01	0.364	9	1.61E-02	0.326	9	1.41E-01	0.40142	9	4.63E-02			0.038	0.364		0	0	0	0	0	0
01012C09	gi|54609297|gb|AAV34864.1|	1.10E-82	-0.981	7.45	1.26E-03	-1.372	7.45	9.55E-05	-0.392	7.45	3.44E-01	-2.35267	7.45	5.86E-06			-0.981	-1.372		0	0	1	0	0	0
01012C10	gi|56540896|gb|AAH87561.1|	1.10E-71	-0.239	8.29	1.48E-01	0.512	8.29	5.29E-03	0.751	8.29	6.94E-03	0.27367	8.29	2.40E-01			-0.239	0.512		0	0	0	0	0	0
01012C11			-0.289	14.1	8.27E-02	0.363	14.1	3.39E-02	0.652	14.1	1.47E-02	0.07447	14.1	7.53E-01			-0.289	0.363		0	0	0	0	0	0
01012C12	gi|54636785|gb|EAL26188.1|	1.50E-13	2.475	9.4	3.98E-12	0.616	9.4	1.24E-04	-1.858	9.4	1.38E-07	3.09085	9.4	2.43E-11			2.475	0.616		0	1	0	0	0	1
01012D01			-0.245	8.96	1.39E-01	0.356	8.96	3.87E-02	0.601	8.96	2.36E-02	0.11144	8.96	6.39E-01			-0.245	0.356		0	0	0	0	0	0
01012D02			-0.44	11.04	1.24E-02	-0.258	11.04	1.27E-01	0.182	11.04	4.87E-01	-0.69774	11.04	4.88E-03			-0.44	-0.258		0	0	0	0	0	0
01012D03			-0.864	9.82	9.64E-03	-0.657	9.82	4.16E-02	0.206	9.82	6.79E-01	-1.52078	9.82	1.67E-03			-0.864	-0.657		0	0	0	0	0	0
01012D04			0.491	12.55	4.62E-04	0.06	12.55	6.28E-01	-0.432	12.55	2.14E-02	0.55067	12.55	2.18E-03			0.491	0.06		0	0	0	0	0	0
01012D05			-0.928	10.32	3.53E-03	-1.203	10.32	5.56E-04	-0.275	10.32	5.49E-01	-2.1315	10.32	3.77E-05			-0.928	-1.203		0	0	1	0	0	0
01012D06	gi|37183315|gb|AAQ89457.1|	0.000000015	-0.067	8.4	6.51E-01	0.633	8.4	1.51E-04	0.7	8.4	3.35E-03	0.56577	8.4	5.43E-03			-0.067	0.633		0	0	0	0	0	0
01012D07			-0.84	9.43	2.49E-03	-0.357	9.43	1.60E-01	0.483	9.43	2.14E-01	-1.1963	9.43	1.89E-03			-0.84	-0.357		0	0	0	0	0	0
01012D08			-0.162	8.67	2.50E-01	0.63	8.67	3.19E-04	0.791	8.67	1.79E-03	0.46797	8.67	2.17E-02			-0.162	0.63		0	0	0	0	0	0
01012D09			-0.956	4.51	1.93E-02	-0.199	4.51	6.25E-01	0.757	4.51	2.12E-01	-1.15547	4.51	3.68E-02			-0.956	-0.199		0	0	0	0	0	0
01012D10			0.155	4.4	8.38E-01	0.692	4.4	3.34E-01	0.537	4.4	6.32E-01	0.84688	4.4	3.94E-01			0.155	0.692		0	0	0	0	0	0
01012D11	gi|57229692|gb|AAW46094.1|	1.3	-2.842	13.7	3.01E-07	-3.139	13.7	1.14E-06	-0.297	13.7	5.81E-01	-5.98147	13.7	1.40E-09			-2.842	-3.139		1	0	1	0	0	0
01012D12			-0.938	9.16	4.39E-04	-0.807	9.16	1.61E-03	0.131	9.16	7.14E-01	-1.74426	9.16	1.92E-05			-0.938	-0.807		0	0	0	0	0	0
1.01E+04			0.219	7.5	2.24E-01	0.52	7.5	8.35E-03	0.301	7.5	2.85E-01	0.73835	7.5	6.14E-03			0.219	0.52		0	0	0	0	0	0
1.01E+05			-1.243	9.3	8.91E-05	-1.039	9.3	4.96E-04	0.204	9.3	6.03E-01	-2.28136	9.3	3.75E-06			-1.243	-1.039		1	0	1	0	0	0
1.01E+06			0.244	11.62	9.33E-02	0.044	11.62	7.77E-01	-0.2	11.62	3.75E-01	0.28801	11.62	1.54E-01			0.244	0.044		0	0	0	0	0	0
1.01E+07			-0.172	7.73	2.89E-01	0.448	7.73	1.09E-02	0.62	7.73	1.86E-02	0.27566	7.73	2.28E-01			-0.172	0.448		0	0	0	0	0	0
1.01E+08			1.083	7.94	2.07E-03	0.749	7.94	2.31E-02	-0.334	7.94	5.01E-01	1.83209	7.94	3.59E-04			1.083	0.749		0	1	0	0	0	0
1.01E+09			-0.253	11.99	9.03E-02	-0.101	11.99	5.13E-01	0.152	11.99	5.17E-01	-0.35338	11.99	8.91E-02			-0.253	-0.101		0	0	0	0	0	0
1.01E+10			0.51	9.39	1.54E-02	0.733	9.39	1.50E-03	0.223	9.39	4.81E-01	1.24305	9.39	1.97E-04			0.51	0.733		0	0	0	0	0	0
1.01E+11			0.286	12.51	3.59E-02	0.132	12.51	3.25E-01	-0.153	12.51	4.62E-01	0.41815	12.51	2.72E-02			0.286	0.132		0	0	0	0	0	0
1.01E+12			0.204	6.66	5.34E-01	0.411	6.66	1.50E-01	0.206	6.66	6.68E-01	0.61464	6.66	1.45E-01			0.204	0.411		0	0	0	0	0	0
1.01E+13	gi|67479299|ref|XP_655031.1|	0.021	0.101	10.12	5.77E-01	0.208	10.12	2.43E-01	0.107	10.12	7.04E-01	0.30878	10.12	2.07E-01			0.101	0.208		0	0	0	0	0	0
1.01E+14			0.113	9.95	6.24E-01	-0.122	9.95	5.96E-01	-0.235	9.95	5.03E-01	-0.00981	9.95	9.78E-01			0.113	-0.122		0	0	0	0	0	0
1.01E+15			0.155	9.45	4.12E-01	-0.147	9.45	4.47E-01	-0.302	9.45	3.02E-01	0.00827	9.45	9.78E-01			0.155	-0.147		0	0	0	0	0	0
01012F01			-0.907	9.8	2.49E-03	-0.771	9.8	8.56E-03	0.137	9.8	7.53E-01	-1.67802	9.8	2.00E-04			-0.907	-0.771		0	0	0	0	0	0
01012F02			-0.96	10.67	9.75E-04	-0.924	10.67	1.48E-03	0.036	10.67	9.33E-01	-1.88432	10.67	3.09E-05			-0.96	-0.924		0	0	0	0	0	0
01012F03			-0.512	10.61	2.25E-02	-0.483	10.61	3.08E-02	0.029	10.61	9.35E-01	-0.995	10.61	2.45E-03			-0.512	-0.483		0	0	0	0	0	0
01012F04			-1.422	3.28	3.84E-01	0.593	3.28	6.88E-01	2.015	3.28	3.98E-01	-0.82945	3.28	6.98E-01			-1.422	0.593		0	0	0	0	0	0
01012F05	gi|42560738|ref|NP_975189.1|	9.7	-0.263	9.24	1.19E-01	0.329	9.24	5.79E-02	0.592	9.24	2.71E-02	0.06665	9.24	7.84E-01			-0.263	0.329		0	0	0	0	0	0
01012F06			0.714	9.44	7.67E-05	0.496	9.44	1.88E-03	-0.219	9.44	3.14E-01	1.21	9.44	7.13E-06			0.714	0.496		0	0	0	0	0	0
01012F07			-0.25	14.67	8.91E-02	0.459	14.67	4.69E-03	0.709	14.67	4.60E-03	0.20908	14.67	3.08E-01			-0.25	0.459		0	0	0	0	0	0
01012F08			1.34	10.73	1.89E-06	-0.193	10.73	3.10E-01	-1.533	10.73	6.59E-05	1.14736	10.73	2.22E-04			1.34	-0.193		0	1	0	0	0	1
01012F09			1.04	5.07	2.42E-02	0.861	5.07	5.55E-02	-0.179	5.07	8.01E-01	1.90106	5.07	4.23E-03			1.04	0.861		0	1	0	0	0	0
01012F10			-0.758	4.31	3.87E-01	0.284	4.31	7.61E-01	1.042	4.31	4.50E-01	-0.47376	4.31	7.02E-01			-0.758	0.284		0	0	0	0	0	0
01012F11			0.131	10.34	4.18E-01	-0.095	10.34	5.71E-01	-0.226	10.34	3.69E-01	0.03632	10.34	8.77E-01			0.131	-0.095		0	0	0	0	0	0
01012F12			-0.23	15.22	1.04E-01	0.354	15.22	1.76E-02	0.583	15.22	1.15E-02	0.12406	15.22	5.35E-01			-0.23	0.354		0	0	0	0	0	0
01012G01			0.181	7.92	2.28E-01	0.678	7.92	2.94E-04	0.497	7.92	3.66E-02	0.85847	7.92	4.53E-04			0.181	0.678		0	0	0	0	0	0
01012G02			-0.634	9.1	2.07E-03	-0.174	9.1	3.53E-01	0.46	9.1	1.06E-01	-0.80782	9.1	3.64E-03			-0.634	-0.174		0	0	0	0	0	0
01012G03			-0.198	6.63	4.49E-01	0.152	6.63	5.74E-01	0.35	6.63	3.90E-01	-0.04647	6.63	9.02E-01			-0.198	0.152		0	0	0	0	0	0
01012G04	gi|19922188|ref|NP_610901.1|	0.00000048	2.193	9.68	1.18E-11	0.601	9.68	1.35E-04	-1.592	9.68	3.76E-07	2.79476	9.68	5.81E-11			2.193	0.601		0	1	0	0	0	1
01012G04	gi|19922188|ref|NP_610901.1|	0.00000048	2.193	9.68	1.18E-11	0.601	9.68	1.35E-04	-1.592	9.68	3.76E-07	2.79476	9.68	5.81E-11			2.193	0.601		0	1	0	0	0	1
01012G04	gi|19922188|ref|NP_610901.1|	0.00000048	2.193	9.68	1.18E-11	0.601	9.68	1.35E-04	-1.592	9.68	3.76E-07	2.79476	9.68	5.81E-11			2.193	0.601		0	1	0	0	0	1
01012G05	gi|54639103|gb|EAL28505.1|	8.7	0.111	9.76	6.51E-01	0.433	9.76	7.23E-02	0.322	9.76	3.81E-01	0.54441	9.76	9.85E-02			0.111	0.433		0	0	0	0	0	0
01012G06			0.145	11.85	2.94E-01	-0.058	11.85	6.96E-01	-0.204	11.85	3.49E-01	0.08727	11.85	6.59E-01			0.145	-0.058		0	0	0	0	0	0
01012G07			0.392	6.88	1.40E-01	0.224	6.88	4.12E-01	-0.167	6.88	6.97E-01	0.61606	6.88	9.91E-02			0.392	0.224		0	0	0	0	0	0
01012G08			0.371	12.58	1.48E-03	0.192	12.58	6.82E-02	-0.179	12.58	2.62E-01	0.56315	12.58	6.22E-04			0.371	0.192		0	0	0	0	0	0
01012G09			-0.033	10.93	8.20E-01	0.248	10.93	7.92E-02	0.281	10.93	1.89E-01	0.21421	10.93	2.68E-01			-0.033	0.248		0	0	0	0	0	0
01012G10			-0.205	14.69	1.77E-01	0.436	14.69	8.75E-03	0.64	14.69	1.08E-02	0.23084	14.69	2.83E-01			-0.205	0.436		0	0	0	0	0	0
01012G11			1.277	9.19	6.62E-04	0.014	9.19	9.69E-01	-1.263	9.19	1.36E-02	1.29132	9.19	5.89E-03			1.277	0.014		0	1	0	0	0	1
01012G12	gi|54609297|gb|AAV34864.1|	1.10E-82	-0.898	10.16	4.51E-04	-0.552	10.16	1.49E-02	0.346	10.16	2.97E-01	-1.45062	10.16	8.34E-05			-0.898	-0.552		0	0	0	0	0	0
01012G12			-0.898	10.16	4.51E-04	-0.552	10.16	1.49E-02	0.346	10.16	2.97E-01	-1.45062	10.16	8.34E-05			-0.898	-0.552		0	0	0	0	0	0
01012H01			0.436	9.83	1.29E-02	0.185	9.83	2.72E-01	-0.251	9.83	3.29E-01	0.62148	9.83	1.04E-02			0.436	0.185		0	0	0	0	0	0
01012H02	gi|24416593|gb|AAN05427.1|	6.30E-24	-1.354	9.09	5.87E-04	-1.164	9.09	2.12E-03	0.19	9.09	7.22E-01	-2.51823	9.09	2.82E-05			-1.354	-1.164		1	0	1	0	0	0
01012H03			0.115	6.61	4.95E-01	-0.432	6.61	1.45E-02	-0.547	6.61	3.65E-02	-0.31687	6.61	1.72E-01			0.115	-0.432		0	0	0	0	0	0
01012H04			-1.024	7.76	2.24E-03	-1.081	7.76	1.72E-03	-0.057	7.76	9.09E-01	-2.1054	7.76	6.16E-05			-1.024	-1.081		1	0	1	0	0	0
01012H05	gi|52082705|gb|AAU25944.1|	1.5	-0.035	13.97	8.35E-01	0.754	13.97	1.78E-04	0.789	13.97	3.75E-03	0.71876	13.97	2.74E-03			-0.035	0.754		0	0	0	0	0	0
01012H06			1.097	8.07	4.78E-06	0.174	8.07	3.02E-01	-0.923	8.07	1.81E-03	1.27115	8.07	2.44E-05			1.097	0.174		0	1	0	0	0	0
01012H07			0.745	8.91	8.93E-02	0.41	8.91	3.56E-01	-0.335	8.91	6.29E-01	1.15464	8.91	5.97E-02			0.745	0.41		0	0	0	0	0	0
01012H08	gi|4760786|dbj|BAA77401.1|	7.70E-13	0.7	9.13	4.79E-03	0.653	9.13	8.45E-03	-0.047	9.13	9.03E-01	1.35327	9.13	3.08E-04			0.7	0.653		0	0	0	0	0	0
01012H09			-0.835	10.26	5.70E-04	-0.469	10.26	2.80E-02	0.366	10.26	2.50E-01	-1.30354	10.26	1.53E-04			-0.835	-0.469		0	0	0	0	0	0
01012H10			0.315	12.37	9.58E-03	0.06	12.37	6.12E-01	-0.255	12.37	1.49E-01	0.37578	12.37	2.19E-02			0.315	0.06		0	0	0	0	0	0
01012H11			0	6.09	1.00E+00	0.616	6.09	7.27E-02	0.616	6.09	2.39E-01	0.61586	6.09	1.90E-01			0	0.616		0	0	0	0	0	0
01012H12	gi|66548338|ref|XP_624645.1|	3.70E-43	-1.019	9.3	3.43E-04	-1.355	9.3	4.01E-05	-0.337	9.3	3.57E-01	-2.37414	9.3	1.70E-06			-1.019	-1.355		1	0	1	0	0	0
01014A01			0.449	8.94	2.22E-02	-0.097	8.94	6.23E-01	-0.546	8.94	6.16E-02	0.35219	8.94	1.80E-01			0.449	-0.097		0	0	0	0	0	0
01014A02			0.111	9.82	3.80E-01	0.593	9.82	2.08E-04	0.482	9.82	1.81E-02	0.7047	9.82	5.42E-04			0.111	0.593		0	0	0	0	0	0
01014A03			0.468	7.83	1.98E-02	0.901	7.83	2.05E-04	0.433	7.83	1.45E-01	1.36851	7.83	5.04E-05			0.468	0.901		0	0	0	0	0	0
01014A04	gi|8954376|ref|NP_059366.1|	2.8	0.101	7.21	5.14E-01	0.703	7.21	1.13E-04	0.602	7.21	1.17E-02	0.80443	7.21	6.50E-04			0.101	0.703		0	0	0	0	0	0
01014A05			0.313	9.54	1.18E-01	0.272	9.54	1.82E-01	-0.041	9.54	9.04E-01	0.58454	9.54	3.99E-02			0.313	0.272		0	0	0	0	0	0
01014A06	gi|56199452|gb|AAV84215.1|	0	-0.374	11.5	1.20E-01	-1.202	11.5	1.29E-04	-0.828	11.5	3.03E-02	-1.57623	11.5	1.23E-04			-0.374	-1.202		0	0	1	0	0	0
01014A06	gi|56199452|gb|AAV84215.1|	0	-0.374	11.5	1.20E-01	-1.202	11.5	1.29E-04	-0.828	11.5	3.03E-02	-1.57623	11.5	1.23E-04			-0.374	-1.202		0	0	1	0	0	0
01014A07			0.93	8.16	7.60E-06	0.207	8.16	1.63E-01	-0.723	8.16	4.11E-03	1.1366	8.16	2.16E-05			0.93	0.207		0	0	0	0	0	0
01014A08			0.238	8.08	1.56E-01	0.847	8.08	1.22E-04	0.61	8.08	2.36E-02	1.08512	8.08	1.44E-04			0.238	0.847		0	0	0	0	0	0
01014A09	gi|29124930|gb|AAO63547.1|	2.60E-28	1.843	9.51	3.01E-07	0.251	9.51	2.60E-01	-1.592	9.51	2.17E-04	2.09387	9.51	2.72E-06			1.843	0.251		0	1	0	0	0	1
01014A10			-0.347	9.93	9.59E-02	0.059	9.93	7.91E-01	0.406	9.93	2.09E-01	-0.28769	9.93	3.22E-01			-0.347	0.059		0	0	0	0	0	0
01014A11			-0.491	7.04	9.33E-03	-0.136	7.04	4.52E-01	0.355	7.04	1.96E-01	-0.62718	7.04	1.45E-02			-0.491	-0.136		0	0	0	0	0	0
01014A12			0.294	9.9	2.10E-01	0.049	9.9	8.49E-01	-0.245	9.9	5.12E-01	0.34289	9.9	3.02E-01			0.294	0.049		0	0	0	0	0	0
01014B01	gi|48427980|sp|P82120|CUO7_BLACR	2.60E-09	-0.252	13.35	8.65E-02	0.361	13.35	1.89E-02	0.614	13.35	1.05E-02	0.10898	13.35	6.01E-01			-0.252	0.361		0	0	0	0	0	0
01014B02	gi|37498964|gb|AAQ91574.1|	1.10E-82	-0.68	9.08	9.32E-04	-0.042	9.08	8.27E-01	0.638	9.08	2.37E-02	-0.72132	9.08	6.09E-03			-0.68	-0.042		0	0	0	0	0	0
01014B03			0.71	9.31	1.06E-01	-0.026	9.31	9.62E-01	-0.736	9.31	2.80E-01	0.68358	9.31	2.66E-01			0.71	-0.026		0	0	0	0	0	0
01014B04	gi|54639103|gb|EAL28505.1|	8.7	0.111	9.83	5.88E-01	0.496	9.83	1.81E-02	0.385	9.83	2.14E-01	0.60712	9.83	3.24E-02			0.111	0.496		0	0	0	0	0	0
01014B05			-0.379	7.11	2.08E-01	-0.138	7.11	6.66E-01	0.241	7.11	6.17E-01	-0.51664	7.11	2.23E-01			-0.379	-0.138		0	0	0	0	0	0
01014B06	gi|20386063|gb|AAM21563.1|	4.20E-59	-1.369	8.78	1.54E-05	-0.606	8.78	1.33E-02	0.763	8.78	3.48E-02	-1.97514	8.78	7.63E-06			-1.369	-0.606		1	0	0	0	0	0
01014B06	gi|20386063|gb|AAM21563.1|	4.20E-59	-1.369	8.78	1.54E-05	-0.606	8.78	1.33E-02	0.763	8.78	3.48E-02	-1.97514	8.78	7.63E-06			-1.369	-0.606		1	0	0	0	0	0
01014B07	gi|61809359|ref|XP_592564.1|	2	0.174	10.1	2.22E-01	0.037	10.1	8.13E-01	-0.137	10.1	5.47E-01	0.2116	10.1	2.96E-01			0.174	0.037		0	0	0	0	0	0
01014B08	gi|66564518|ref|XP_623110.1|	4.70E-56	-1.241	9.69	2.41E-04	-0.705	9.69	1.56E-02	0.537	9.69	2.09E-01	-1.94593	9.69	5.49E-05			-1.241	-0.705		1	0	0	0	0	0
01014B09			0.55	7.25	1.39E-01	0.669	7.25	7.76E-02	0.119	7.25	8.45E-01	1.21873	7.25	2.31E-02			0.55	0.669		0	0	0	0	0	0
01014B10	gi|48427979|sp|P82119|CUO6_BLACR	5.60E-17	-0.661	9.81	3.56E-03	-0.233	9.81	2.69E-01	0.429	9.81	1.82E-01	-0.89416	9.81	4.08E-03			-0.661	-0.233		0	0	0	0	0	0
01014B11			0.599	8.29	1.58E-03	0.728	8.29	3.85E-04	0.128	8.29	6.31E-01	1.32706	8.29	1.77E-05			0.599	0.728		0	0	0	0	0	0
01014B12			0.23	11.39	2.29E-02	0.314	11.39	3.71E-03	0.085	11.39	5.83E-01	0.54399	11.39	5.00E-04			0.23	0.314		0	0	0	0	0	0
01014C01			0.142	7.41	3.52E-01	0.587	7.41	4.37E-04	0.445	7.41	4.92E-02	0.7288	7.41	1.43E-03			0.142	0.587		0	0	0	0	0	0
01014C02			0.491	9.27	1.19E-02	-0.056	9.27	7.75E-01	-0.548	9.27	5.60E-02	0.43487	9.27	9.10E-02			0.491	-0.056		0	0	0	0	0	0
01014C03	gi|50801483|ref|XP_428540.1|	1.80E-45	-1.151	10.38	2.37E-03	-1.323	10.38	9.54E-04	-0.171	10.38	7.55E-01	-2.47394	10.38	4.22E-05			-1.151	-1.323		1	0	1	0	0	0
01014C04			-0.925	9.59	3.50E-03	-1.154	9.59	7.47E-04	-0.229	9.59	6.18E-01	-2.07914	9.59	4.63E-05			-0.925	-1.154		0	0	1	0	0	0
01014C05	gi|56461228|ref|YP_156509.1|	3.50E-22	0.567	7.29	8.01E-03	0.489	7.29	1.98E-02	-0.078	7.29	8.11E-01	1.05675	7.29	8.33E-04			0.567	0.489		0	0	0	0	0	0
01014C06			1	8.03	2.46E-06	0.323	8.03	2.94E-02	-0.676	8.03	5.20E-03	1.32277	8.03	3.62E-06			1	0.323		0	0	0	0	0	0
01014C07			0.266	11.97	2.34E-01	-0.554	11.97	1.96E-02	-0.821	11.97	2.28E-02	-0.28815	11.97	3.64E-01			0.266	-0.554		0	0	0	0	0	0
01014C08			-0.95	10.07	1.92E-04	-0.83	10.07	6.84E-04	0.12	10.07	7.16E-01	-1.77918	10.07	7.13E-06			-0.95	-0.83		0	0	0	0	0	0
01014C09	gi|48094848|ref|XP_392197.1|	1.20E-14	1.995	9.86	2.49E-12	0.702	9.86	7.01E-06	-1.293	9.86	2.56E-07	2.69746	9.86	6.68E-12			1.995	0.702		0	1	0	0	0	1
01014C10			0.587	7.12	7.79E-04	0.354	7.12	2.14E-02	-0.233	7.12	3.07E-01	0.94125	7.12	1.70E-04			0.587	0.354		0	0	0	0	0	0
01014C11			-1.052	10.3	2.25E-03	-0.686	10.3	3.26E-02	0.366	10.3	4.52E-01	-1.73767	10.3	4.97E-04			-1.052	-0.686		1	0	0	0	0	0
01014C12			1.906	8.69	1.55E-05	0.22	8.69	4.88E-01	-1.686	8.69	2.34E-03	2.12639	8.69	9.15E-05			1.906	0.22		0	1	0	0	0	1
01014D01			-0.214	7.97	1.85E-01	0.281	7.97	9.10E-02	0.496	7.97	5.20E-02	0.06708	7.97	7.75E-01			-0.214	0.281		0	0	0	0	0	0
01014D02			0.909	7.44	3.33E-06	0.522	7.44	7.08E-04	-0.388	7.44	5.38E-02	1.43118	7.44	8.82E-07			0.909	0.522		0	0	0	0	0	0
01014D03			-0.162	11.21	2.23E-01	0.118	11.21	3.87E-01	0.28	11.21	1.77E-01	-0.04348	11.21	8.19E-01			-0.162	0.118		0	0	0	0	0	0
01014D04			-0.393	6.11	3.13E-01	0.461	6.11	1.81E-01	0.855	6.11	1.34E-01	0.06825	6.11	8.97E-01			-0.393	0.461		0	0	0	0	0	0
01014D05			-0.456	9.5	8.31E-02	0.155	9.5	5.66E-01	0.611	9.5	1.30E-01	-0.30049	9.5	4.14E-01			-0.456	0.155		0	0	0	0	0	0
01014D06			0.226	11.22	4.31E-02	0.081	11.22	4.67E-01	-0.144	11.22	3.98E-01	0.30718	11.22	4.59E-02			0.226	0.081		0	0	0	0	0	0
01014D07			-0.205	6.04	4.93E-01	0.398	6.04	1.84E-01	0.603	6.04	1.87E-01	0.19276	6.04	6.46E-01			-0.205	0.398		0	0	0	0	0	0
01014D08	gi|54609211|gb|AAV34821.1|	5.70E-90	-1.171	9.91	4.98E-04	-1.178	9.91	5.33E-04	-0.007	9.91	9.90E-01	-2.34931	9.91	1.06E-05			-1.171	-1.178		1	0	1	0	0	0
01014D09			-0.98	9.47	1.43E-03	-0.828	9.47	5.50E-03	0.152	9.47	7.26E-01	-1.80832	9.47	9.68E-05			-0.98	-0.828		0	0	0	0	0	0
01014D10			0.354	12.5	3.38E-03	0.174	12.5	1.19E-01	-0.18	12.5	2.92E-01	0.52868	12.5	1.83E-03			0.354	0.174		0	0	0	0	0	0
01014D11	gi|54639103|gb|EAL28505.1|	8.7	0.097	9.75	6.60E-01	0.515	9.75	2.15E-02	0.418	9.75	2.09E-01	0.61284	9.75	4.25E-02			0.097	0.515		0	0	0	0	0	0
01014D12			0.21	6.24	4.35E-01	0.437	6.24	6.71E-02	0.227	6.24	5.66E-01	0.64634	6.24	6.71E-02			0.21	0.437		0	0	0	0	0	0
1.01E+04			0.691	8.6	1.17E-03	0.394	8.6	3.97E-02	-0.297	8.6	3.02E-01	1.08471	8.6	3.44E-04			0.691	0.394		0	0	0	0	0	0
1.01E+05	gi|66571238|gb|AAY51584.1|	2.9	-0.146	8.46	5.70E-01	-1.584	8.46	1.90E-05	-1.438	8.46	1.48E-03	-1.73023	8.46	7.08E-05			-0.146	-1.584		0	0	1	0	0	1
1.01E+06			0.488	8.57	1.06E-02	-0.113	8.57	5.41E-01	-0.601	8.57	3.35E-02	0.3747	8.57	1.34E-01			0.488	-0.113		0	0	0	0	0	0
1.01E+07			0.209	6.61	5.27E-01	0.173	6.61	6.10E-01	-0.036	6.61	9.46E-01	0.3816	6.61	4.03E-01			0.209	0.173		0	0	0	0	0	0
1.01E+08	gi|39979307|dbj|BAD05137.1|	4.00E-172	-1.085	11.76	8.06E-04	-1.931	11.76	1.10E-05	-0.846	11.76	5.08E-02	-3.01556	11.76	7.82E-07			-1.085	-1.931		1	0	1	0	0	0
1.01E+08	gi|39979307|dbj|BAD05137.1|	4.00E-172	-1.085	11.76	8.06E-04	-1.931	11.76	1.10E-05	-0.846	11.76	5.08E-02	-3.01556	11.76	7.82E-07			-1.085	-1.931		1	0	1	0	0	0
1.01E+09			1.084	8.61	7.04E-05	0.433	8.61	1.91E-02	-0.651	8.61	3.01E-02	1.5172	8.61	2.35E-05			1.084	0.433		0	1	0	0	0	0
1.01E+10			0.138	9.4	3.72E-01	0.138	9.4	3.81E-01	0	9.4	9.98E-01	0.27554	9.4	2.01E-01			0.138	0.138		0	0	0	0	0	0
1.01E+11			0.389	11.72	1.04E-03	0.356	11.72	2.30E-03	-0.033	11.72	8.45E-01	0.74518	11.72	4.32E-05			0.389	0.356		0	0	0	0	0	0
1.01E+12			0.099	9.15	4.88E-01	0.61	9.15	3.76E-04	0.511	9.15	2.25E-02	0.70811	9.15	1.23E-03			0.099	0.61		0	0	0	0	0	0
1.01E+13			1.208	12.86	5.06E-08	0.133	12.86	2.95E-01	-1.075	12.86	3.92E-05	1.34038	12.86	8.89E-07			1.208	0.133		0	1	0	0	0	1
1.01E+14			-0.818	9.62	1.30E-03	0.164	9.62	4.75E-01	0.982	9.62	8.07E-03	-0.65443	9.62	3.86E-02			-0.818	0.164		0	0	0	0	0	0
1.01E+15			0.819	8.4	2.12E-06	0.616	8.4	7.31E-05	-0.204	8.4	2.56E-01	1.43487	8.4	1.67E-07			0.819	0.616		0	0	0	0	0	0
01014F01			0.616	6.79	3.32E-03	0.6	6.79	1.68E-03	-0.017	6.79	9.54E-01	1.21601	6.79	9.80E-05			0.616	0.6		0	0	0	0	0	0
01014F02			0.11	12.49	3.78E-01	-0.036	12.49	7.89E-01	-0.145	12.49	4.58E-01	0.07374	12.49	6.75E-01			0.11	-0.036		0	0	0	0	0	0
01014F03			-0.051	7.44	7.89E-01	-0.068	7.44	7.23E-01	-0.017	7.44	9.54E-01	-0.11927	7.44	6.44E-01			-0.051	-0.068		0	0	0	0	0	0
01014F04			0.006	6.7	9.82E-01	0.48	6.7	2.84E-02	0.473	6.7	1.75E-01	0.4858	6.7	1.22E-01			0.006	0.48		0	0	0	0	0	0
01014F05			-0.253	4.6	7.54E-01	1.13	4.6	1.47E-01	1.382	4.6	2.46E-01	0.87697	4.6	4.16E-01			-0.253	1.13		0	0	0	0	0	0
01014F06			0.02	6.21	9.44E-01	0.594	6.21	2.94E-02	0.574	6.21	1.57E-01	0.61316	6.21	9.38E-02			0.02	0.594		0	0	0	0	0	0
01014F07			-0.212	8.49	5.17E-01	-0.676	8.49	4.22E-02	-0.464	8.49	3.56E-01	-0.88843	8.49	5.09E-02			-0.212	-0.676		0	0	0	0	0	0
01014F08	gi|54636422|gb|EAL25825.1|	0.00000016	2.686	10.61	1.96E-11	0.694	10.61	3.16E-04	-1.992	10.61	4.66E-07	3.37933	10.61	1.13E-10			2.686	0.694		0	1	0	0	0	1
01014F09			-0.272	6.24	2.88E-01	0.301	6.24	2.46E-01	0.572	6.24	1.50E-01	0.02914	6.24	9.40E-01			-0.272	0.301		0	0	0	0	0	0
01014F10			-0.779	6.03	5.87E-03	-0.004	6.03	9.87E-01	0.775	6.03	4.22E-02	-0.78317	6.03	2.47E-02			-0.779	-0.004		0	0	0	0	0	0
01014F11			-0.052	6.46	8.99E-01	0.201	6.46	6.08E-01	0.253	6.46	6.72E-01	0.14857	6.46	7.83E-01			-0.052	0.201		0	0	0	0	0	0
01014F12			-0.147	7.21	3.91E-01	0.328	7.21	3.49E-02	0.475	7.21	5.87E-02	0.18062	7.21	4.24E-01			-0.147	0.328		0	0	0	0	0	0
01014G01			0.091	6.45	6.52E-01	0.803	6.45	6.11E-04	0.712	6.45	2.26E-02	0.8948	6.45	2.74E-03			0.091	0.803		0	0	0	0	0	0
01014G02			-0.002	9.03	9.90E-01	-0.165	9.03	3.17E-01	-0.163	9.03	5.25E-01	-0.16756	9.03	4.63E-01			-0.002	-0.165		0	0	0	0	0	0
01014G03			-0.509	8.94	1.30E-02	-0.362	8.94	6.79E-02	0.147	8.94	6.32E-01	-0.87116	8.94	3.03E-03			-0.509	-0.362		0	0	0	0	0	0
01014G04			0.589	7.66	3.07E-02	0.68	7.66	1.49E-02	0.091	7.66	8.33E-01	1.26854	7.66	1.77E-03			0.589	0.68		0	0	0	0	0	0
01014G05			-0.193	14.92	1.30E-01	0.531	14.92	5.56E-04	0.724	14.92	1.66E-03	0.33818	14.92	6.02E-02			-0.193	0.531		0	0	0	0	0	0
01014G06			0.013	8.3	9.44E-01	0.405	8.3	2.15E-02	0.393	8.3	1.31E-01	0.41795	8.3	7.58E-02			0.013	0.405		0	0	0	0	0	0
01014G07			0.229	12.4	9.15E-02	0.104	12.4	4.51E-01	-0.125	12.4	5.60E-01	0.33301	12.4	7.84E-02			0.229	0.104		0	0	0	0	0	0
01014G08	gi|34015318|gb|AAQ56508.1|	0.026	0.022	9.38	9.43E-01	-0.129	9.38	6.65E-01	-0.151	9.38	7.39E-01	-0.10726	9.38	7.91E-01			0.022	-0.129		0	0	0	0	0	0
01014G09			0.229	11.93	2.75E-01	-0.579	11.93	1.11E-02	-0.808	11.93	1.81E-02	-0.34934	11.93	2.40E-01			0.229	-0.579		0	0	0	0	0	0
01014G10	gi|37521015|ref|NP_924392.1|	4.3	-0.127	12	3.33E-01	0.493	12	1.31E-03	0.62	12	5.57E-03	0.36586	12	4.98E-02			-0.127	0.493		0	0	0	0	0	0
01014G11	gi|39979307|dbj|BAD05137.1|	4.00E-172	-1.074	12.18	1.53E-03	-1.863	12.18	2.18E-05	-0.789	12.18	8.84E-02	-2.93734	12.18	2.23E-06			-1.074	-1.863		1	0	1	0	0	0
01014G12			0.465	7.09	1.37E-02	0.707	7.09	7.94E-04	0.242	7.09	3.84E-01	1.17227	7.09	1.14E-04			0.465	0.707		0	0	0	0	0	0
01014H01			-0.057	6.99	8.89E-01	0.618	6.99	1.01E-01	0.675	6.99	2.42E-01	0.56144	6.99	2.80E-01			-0.057	0.618		0	0	0	0	0	0
01014H02	gi|20513964|gb|AAM22880.1|	0.000058	-0.767	8.12	5.85E-02	-0.255	8.12	5.38E-01	0.513	8.12	4.12E-01	-1.02211	8.12	6.77E-02			-0.767	-0.255		0	0	0	0	0	0
01014H03			0.692	7.13	9.35E-03	0.259	7.13	3.07E-01	-0.433	7.13	2.63E-01	0.95035	7.13	9.46E-03			0.692	0.259		0	0	0	0	0	0
01014H04	gi|54636422|gb|EAL25825.1|	0.00000016	2.654	10.15	6.69E-11	0.72	10.15	4.80E-04	-1.934	10.15	1.70E-06	3.37422	10.15	3.25E-10			2.654	0.72		0	1	0	0	0	1
01014H05			-0.977	9.96	3.77E-03	-1.096	9.96	1.86E-03	-0.119	9.96	8.12E-01	-2.07326	9.96	9.13E-05			-0.977	-1.096		0	0	1	0	0	0
01014H06			0.188	11.12	1.23E-01	0.007	11.12	9.63E-01	-0.181	11.12	3.43E-01	0.19479	11.12	2.56E-01			0.188	0.007		0	0	0	0	0	0
01014H07			0.065	7.47	7.00E-01	0.646	7.47	7.43E-04	0.581	7.47	2.39E-02	0.71052	7.47	3.57E-03			0.065	0.646		0	0	0	0	0	0
01014H08			0.505	9.11	5.80E-02	0.215	9.11	4.22E-01	-0.29	9.11	4.83E-01	0.72078	9.11	5.10E-02			0.505	0.215		0	0	0	0	0	0
01014H09			-0.125	6.39	5.94E-01	0.539	6.39	1.19E-02	0.663	6.39	4.85E-02	0.41396	6.39	1.64E-01			-0.125	0.539		0	0	0	0	0	0
01014H10	gi|20513964|gb|AAM22880.1|	0.000058	-0.901	7.71	3.98E-02	-0.272	7.71	5.39E-01	0.629	7.71	3.44E-01	-1.17261	7.71	5.13E-02			-0.901	-0.272		0	0	0	0	0	0
01014H11			0.155	7.97	3.06E-01	0.488	7.97	4.11E-03	0.333	7.97	1.59E-01	0.64283	7.97	4.82E-03			0.155	0.488		0	0	0	0	0	0
01014H12	gi|47210297|emb|CAF94597.1|	1.60E-74	-1.156	9.34	2.77E-04	-1.209	9.34	2.22E-04	-0.053	9.34	9.03E-01	-2.36517	9.34	4.43E-06			-1.156	-1.209		1	0	1	0	0	0
01031A01			1.404	8.17	2.63E-06	0.716	8.17	1.86E-03	-0.687	8.17	3.08E-02	2.11998	8.17	1.11E-06			1.404	0.716		0	1	0	0	0	0
01031A02			0.41	5.76	1.67E-01	0.074	5.76	7.90E-01	-0.337	5.76	4.45E-01	0.48422	5.76	2.16E-01			0.41	0.074		0	0	0	0	0	0
01031A03			0.334	7.83	4.31E-02	0.516	7.83	1.61E-03	0.182	7.83	4.38E-01	0.84918	7.83	5.77E-04			0.334	0.516		0	0	0	0	0	0
01031A04			0.128	4.87	7.13E-01	0.852	4.87	7.94E-03	0.724	4.87	1.37E-01	0.9806	4.87	3.00E-02			0.128	0.852		0	0	0	0	0	0
01031A05			0.182	6.21	7.92E-01	0.835	6.21	1.49E-01	0.653	6.21	5.01E-01	1.01657	6.21	2.37E-01			0.182	0.835		0	0	0	0	0	0
01031A06			0.727	7.36	3.50E-04	0.643	7.36	9.82E-04	-0.084	7.36	7.50E-01	1.37022	7.36	1.38E-05			0.727	0.643		0	0	0	0	0	0
01031A07			0.402	7.05	4.88E-02	0.113	7.05	5.86E-01	-0.289	7.05	3.53E-01	0.51537	7.05	6.58E-02			0.402	0.113		0	0	0	0	0	0
01031A08			-1.186	2.8	3.21E-01	1.032	2.8	4.01E-01	2.218	2.8	2.37E-01	-0.15427	2.8	9.31E-01			-1.186	1.032		0	0	0	0	0	0
01031A09			-0.168	9.33	5.52E-01	-0.478	9.33	8.97E-02	-0.31	9.33	4.77E-01	-0.64546	9.33	9.44E-02			-0.168	-0.478		0	0	0	0	0	0
01031A10			0.316	12.3	1.41E-02	0.173	12.3	1.62E-01	-0.143	12.3	4.57E-01	0.48855	12.3	6.74E-03			0.316	0.173		0	0	0	0	0	0
01031A11	gi|1374957|gb|AAC05598.1|	1.10E-93	-1.196	9.54	4.81E-04	-1.752	9.54	2.55E-05	-0.556	9.54	2.13E-01	-2.94783	9.54	1.43E-06			-1.196	-1.752		1	0	1	0	0	0
01031A12	gi|63556656|ref|XP_488307.2|	0.000038	-2.324	10.6	9.94E-07	-1.914	10.6	2.18E-05	0.411	10.6	3.94E-01	-4.23762	10.6	4.25E-08			-2.324	-1.914		1	0	1	0	0	0
01031B01			-0.455	7.95	8.67E-03	-0.113	7.95	4.98E-01	0.342	7.95	1.74E-01	-0.56834	7.95	1.55E-02			-0.455	-0.113		0	0	0	0	0	0
01031B02	gi|62083453|gb|AAX62451.1|	8.10E-92	-1.035	9.92	1.14E-03	-1.546	9.92	5.13E-05	-0.512	9.92	2.35E-01	-2.58097	9.92	3.48E-06			-1.035	-1.546		1	0	1	0	0	0
01031B03	gi|58391942|ref|XP_318987.2|	2.60E-09	2.364	9.85	1.13E-10	0.768	9.85	1.58E-04	-1.596	9.85	6.11E-06	3.13238	9.85	3.25E-10			2.364	0.768		0	1	0	0	0	1
01031B04	gi|54636785|gb|EAL26188.1|	2.60E-09	2.12	9.62	5.79E-11	0.251	9.62	6.85E-02	-1.869	9.62	2.40E-07	2.37023	9.62	1.44E-09			2.12	0.251		0	1	0	0	0	1
01031B05			0.073	5.99	6.96E-01	0.378	5.99	2.24E-02	0.305	5.99	2.46E-01	0.45127	5.99	5.87E-02			0.073	0.378		0	0	0	0	0	0
01031B06	gi|20513978|gb|AAM22887.1|	0.111	-1.273	7.32	3.38E-02	-0.531	7.32	3.70E-01	0.742	7.32	4.15E-01	-1.80396	7.32	2.98E-02			-1.273	-0.531		1	0	0	0	0	0
01031B07	gi|29124936|gb|AAO63550.1|	5.70E-17	1.81	9.28	3.54E-07	0.319	9.28	1.50E-01	-1.49	9.28	3.93E-04	2.12935	9.28	2.35E-06			1.81	0.319		0	1	0	0	0	1
01031B08			-0.261	14.28	7.24E-02	0.407	14.28	8.83E-03	0.668	14.28	5.88E-03	0.14618	14.28	4.70E-01			-0.261	0.407		0	0	0	0	0	0
01031B09	gi|58391942|ref|XP_318987.2|	6.90E-11	2.824	10.93	1.92E-09	0.849	10.93	1.49E-03	-1.975	10.93	4.36E-05	3.67338	10.93	6.16E-09			2.824	0.849		0	1	0	0	0	1
01031B10			0.124	11.41	3.24E-01	0.106	11.41	4.12E-01	-0.018	11.41	9.34E-01	0.2299	11.41	1.93E-01			0.124	0.106		0	0	0	0	0	0
01031B11			-0.239	14.42	1.05E-01	0.4	14.42	1.15E-02	0.639	14.42	8.92E-03	0.1608	14.42	4.40E-01			-0.239	0.4		0	0	0	0	0	0
01031B12			1.387	7.17	1.95E-06	0.591	7.17	4.60E-03	-0.796	7.17	1.03E-02	1.97848	7.17	1.49E-06			1.387	0.591		0	1	0	0	0	0
01031C01			-0.092	9.6	6.74E-01	-0.299	9.6	1.61E-01	-0.207	9.6	5.34E-01	-0.39118	9.6	1.82E-01			-0.092	-0.299		0	0	0	0	0	0
01031C02			-0.643	9.43	1.38E-03	-0.496	9.43	9.30E-03	0.147	9.43	6.03E-01	-1.13858	9.43	1.37E-04			-0.643	-0.496		0	0	0	0	0	0
01031C03	gi|23480718|gb|EAA17202.1|	3.80E-25	1.94	10.31	5.28E-07	-1.152	10.31	1.91E-04	-3.092	10.31	4.66E-07	0.78743	10.31	2.38E-02			1.94	-1.152		0	1	1	0	0	1
01031C04			-0.673	8.62	2.17E-03	-0.041	8.62	8.47E-01	0.631	8.62	4.09E-02	-0.71398	8.62	1.27E-02			-0.673	-0.041		0	0	0	0	0	0
01031C05			-0.302	14.95	4.70E-02	0.388	14.95	1.42E-02	0.69	14.95	5.92E-03	0.08544	14.95	6.84E-01			-0.302	0.388		0	0	0	0	0	0
01031C06			0.162	7.37	2.22E-01	0.233	7.37	8.49E-02	0.071	7.37	7.38E-01	0.3942	7.37	3.72E-02			0.162	0.233		0	0	0	0	0	0
01031C07			-0.274	14.81	6.87E-02	0.399	14.81	1.22E-02	0.673	14.81	6.90E-03	0.12446	14.81	5.55E-01			-0.274	0.399		0	0	0	0	0	0
01031C08	gi|66848731|gb|EAL89060.1|	0.047	1.052	9.68	3.03E-04	-0.79	9.68	3.26E-03	-1.842	9.68	1.25E-04	0.2617	9.68	4.38E-01			1.052	-0.79		0	1	0	0	0	1
01031C08	gi|66848731|gb|EAL89060.1|	0.047	1.052	9.68	3.03E-04	-0.79	9.68	3.26E-03	-1.842	9.68	1.25E-04	0.2617	9.68	4.38E-01			1.052	-0.79		0	1	0	0	0	1
01031C09	gi|54642575|gb|EAL31322.1|	0.0000046	1.123	8.83	4.00E-06	0.675	8.83	6.85E-04	-0.448	8.83	8.35E-02	1.79777	8.83	8.82E-07			1.123	0.675		0	1	0	0	0	0
01031C10			-1.116	7.53	2.08E-04	-0.772	7.53	4.38E-03	0.344	7.53	3.64E-01	-1.88735	7.53	2.18E-05			-1.116	-0.772		1	0	0	0	0	0
01031C11			-0.165	7.55	3.42E-01	0.375	7.55	3.77E-02	0.54	7.55	4.78E-02	0.20996	7.55	3.92E-01			-0.165	0.375		0	0	0	0	0	0
01031C12			0.297	5.53	3.41E-01	0.158	5.53	6.28E-01	-0.14	5.53	7.82E-01	0.45493	5.53	2.99E-01			0.297	0.158		0	0	0	0	0	0
01031D01			1.366	11.78	1.25E-04	-0.179	11.78	5.39E-01	-1.545	11.78	2.01E-03	1.18669	11.78	4.80E-03			1.366	-0.179		0	1	0	0	0	1
01031D02			0.043	9.29	8.95E-01	-0.528	9.29	8.30E-02	-0.571	9.29	2.19E-01	-0.48472	9.29	2.45E-01			0.043	-0.528		0	0	0	0	0	0
01031D03			0.062	9.82	8.12E-01	-0.23	9.82	3.61E-01	-0.293	9.82	4.53E-01	-0.16786	9.82	6.34E-01			0.062	-0.23		0	0	0	0	0	0
01031D04			0.291	10.3	1.68E-01	-0.055	10.3	8.13E-01	-0.346	10.3	2.97E-01	0.23653	10.3	4.33E-01			0.291	-0.055		0	0	0	0	0	0
01031D05			0.569	7.07	2.76E-03	0.485	7.07	9.00E-03	-0.083	7.07	7.64E-01	1.05437	7.07	2.21E-04			0.569	0.485		0	0	0	0	0	0
01031D06	gi|16518985|gb|AAL25092.1|	1.00E-102	0.226	10.31	4.20E-01	-0.784	10.31	9.34E-03	-1.01	10.31	2.34E-02	-0.55836	10.31	1.52E-01			0.226	-0.784		0	0	0	0	0	1
01031D07	gi|51593193|gb|AAH78558.1|	1.10E-19	-0.413	8.49	2.85E-02	0.104	8.49	5.83E-01	0.517	8.49	6.70E-02	-0.30913	8.49	2.23E-01			-0.413	0.104		0	0	0	0	0	0
01031D08			-1.016	14.26	1.83E-03	-0.076	14.26	8.09E-01	0.939	14.26	3.95E-02	-1.09212	14.26	1.03E-02			-1.016	-0.076		1	0	0	0	0	0
01031D09			0.489	7.75	4.47E-03	0.556	7.75	7.27E-04	0.067	7.75	7.76E-01	1.04536	7.75	7.11E-05			0.489	0.556		0	0	0	0	0	0
01031D10			0.071	10.73	7.89E-01	-0.577	10.73	2.82E-02	-0.648	10.73	9.64E-02	-0.50535	10.73	1.51E-01			0.071	-0.577		0	0	0	0	0	0
01031D11	gi|29124932|gb|AAO63548.1|	5.10E-11	1.938	9.63	3.55E-08	-0.01	9.63	9.66E-01	-1.948	9.63	6.77E-06	1.92836	9.63	2.14E-06			1.938	-0.01		0	1	0	0	0	1
01031D12			-0.248	14.59	7.65E-02	0.391	14.59	9.08E-03	0.639	14.59	6.13E-03	0.14314	14.59	4.63E-01			-0.248	0.391		0	0	0	0	0	0
1.03E+04			1	8.13	8.05E-04	0.222	8.13	3.09E-01	-0.778	8.13	3.53E-02	1.22255	8.13	1.09E-03			1	0.222		0	0	0	0	0	0
1.03E+05	gi|29124932|gb|AAO63548.1|	5.10E-11	1.839	9.24	1.20E-07	0.097	9.24	6.49E-01	-1.742	9.24	3.92E-05	1.93535	9.24	2.73E-06			1.839	0.097		0	1	0	0	0	1
1.03E+06			0.564	6.54	1.20E-02	0.447	6.54	1.99E-02	-0.117	6.54	7.10E-01	1.0107	6.54	1.23E-03			0.564	0.447		0	0	0	0	0	0
1.03E+07	gi|27819775|gb|AAO24936.1|	3.00E-55	-0.548	8.48	4.53E-02	-1.407	8.48	8.19E-05	-0.859	8.48	4.07E-02	-1.95481	8.48	3.92E-05			-0.548	-1.407		0	0	1	0	0	0
1.03E+08			-0.494	7.01	9.56E-03	0.237	7.01	1.27E-01	0.731	7.01	8.61E-03	-0.25679	7.01	2.65E-01			-0.494	0.237		0	0	0	0	0	0
1.03E+09			0.205	11.44	8.02E-02	0.016	11.44	9.00E-01	-0.189	11.44	2.96E-01	0.22181	11.44	1.72E-01			0.205	0.016		0	0	0	0	0	0
1.03E+10	gi|54609331|gb|AAV34881.1|	2.10E-46	-0.929	9.82	7.80E-04	-1.115	9.82	2.00E-04	-0.186	9.82	6.22E-01	-2.04348	9.82	7.33E-06			-0.929	-1.115		0	0	1	0	0	0
1.03E+10	gi|54609331|gb|AAV34881.1|	2.10E-46	-0.929	9.82	7.80E-04	-1.115	9.82	2.00E-04	-0.186	9.82	6.22E-01	-2.04348	9.82	7.33E-06			-0.929	-1.115		0	0	1	0	0	0
1.03E+11			-0.848	10.88	3.58E-04	-0.442	10.88	3.06E-02	0.406	10.88	1.82E-01	-1.28993	10.88	1.15E-04			-0.848	-0.442		0	0	0	0	0	0
1.03E+12			0.244	12.11	2.57E-01	-0.438	12.11	5.01E-02	-0.683	12.11	4.50E-02	-0.19414	12.11	5.29E-01			0.244	-0.438		0	0	0	0	0	0
1.03E+13			-0.139	5.56	6.82E-01	0.588	5.56	4.57E-02	0.727	5.56	1.26E-01	0.44812	5.56	2.96E-01			-0.139	0.588		0	0	0	0	0	0
1.03E+14	gi|29124936|gb|AAO63550.1|	5.70E-17	1.663	8.19	7.07E-07	0.582	8.19	1.11E-02	-1.081	8.19	3.48E-03	2.24549	8.19	1.12E-06			1.663	0.582		0	1	0	0	0	1
1.03E+15			-1.408	7.65	3.76E-04	-1.326	7.65	6.82E-04	0.082	7.65	8.82E-01	-2.7345	7.65	1.05E-05			-1.408	-1.326		1	0	1	0	0	0
01031F01			-1	9.89	1.33E-03	-0.946	9.89	2.30E-03	0.054	9.89	9.05E-01	-1.94638	9.89	5.19E-05			-1	-0.946		0	0	0	0	0	0
01031F02	gi|66501053|ref|XP_624073.1|	0.299	-0.206	9.06	5.87E-01	0.543	9.06	1.47E-01	0.749	9.06	1.90E-01	0.33737	9.06	5.18E-01			-0.206	0.543		0	0	0	0	0	0
01031F03	gi|58391942|ref|XP_318987.2|	0.000000099	2.849	11.34	4.21E-10	0.594	11.34	8.97E-03	-2.255	11.34	2.96E-06	3.44237	11.34	3.84E-09			2.849	0.594		0	1	0	0	0	1
01031F04	gi|20513978|gb|AAM22887.1|	0.111	-1.342	6.98	1.73E-02	-0.51	6.98	3.50E-01	0.832	6.98	3.19E-01	-1.85174	6.98	1.70E-02			-1.342	-0.51		1	0	0	0	0	0
01031F05			0.408	9.35	6.66E-03	0.206	9.35	1.47E-01	-0.202	9.35	3.53E-01	0.61448	9.35	3.60E-03			0.408	0.206		0	0	0	0	0	0
01031F06			-0.761	6.99	2.03E-04	-0.244	6.99	1.36E-01	0.516	6.99	4.29E-02	-1.00505	6.99	2.29E-04			-0.761	-0.244		0	0	0	0	0	0
01031F07	gi|47214041|emb|CAG00699.1|	0.968	1.94	9.48	9.35E-07	-1.226	9.48	1.72E-04	-3.165	9.48	6.36E-07	0.71421	9.48	4.72E-02			1.94	-1.226		0	1	1	0	0	1
01031F08			-0.205	7.86	1.51E-01	-0.151	7.86	3.04E-01	0.055	7.86	8.16E-01	-0.35568	7.86	7.80E-02			-0.205	-0.151		0	0	0	0	0	0
01031F09			1.421	7.96	1.18E-06	0.227	7.96	2.40E-01	-1.195	7.96	7.48E-04	1.64823	7.96	7.20E-06			1.421	0.227		0	1	0	0	0	1
01031F10			-0.169	14.34	1.57E-01	0.527	14.34	3.54E-04	0.696	14.34	1.40E-03	0.3586	14.34	3.61E-02			-0.169	0.527		0	0	0	0	0	0
01031F11			-0.553	6.23	3.84E-02	0.24	6.23	2.89E-01	0.793	6.23	3.84E-02	-0.31253	6.23	3.54E-01			-0.553	0.24		0	0	0	0	0	0
01031F12	gi|29124930|gb|AAO63547.1|	9.70E-29	1.934	10	1.92E-07	0.274	10	2.22E-01	-1.661	10	1.56E-04	2.20827	10	1.92E-06			1.934	0.274		0	1	0	0	0	1
01031G01			-0.18	9.49	5.18E-01	-0.406	9.49	1.44E-01	-0.227	9.49	6.03E-01	-0.58625	9.49	1.24E-01			-0.18	-0.406		0	0	0	0	0	0
01031G02			0.071	8.13	7.40E-01	-0.139	8.13	5.07E-01	-0.21	8.13	5.13E-01	-0.06826	8.13	8.13E-01			0.071	-0.139		0	0	0	0	0	0
01031G03			-0.726	10.14	1.33E-03	-0.767	10.14	9.89E-04	-0.042	10.14	9.01E-01	-1.49301	10.14	2.95E-05			-0.726	-0.767		0	0	0	0	0	0
01031G04			0.456	7.49	3.27E-02	0.366	7.49	8.30E-02	-0.09	7.49	7.88E-01	0.82167	7.49	7.19E-03			0.456	0.366		0	0	0	0	0	0
01031G05	gi|54609211|gb|AAV34821.1|	5.70E-90	-1.233	9.49	1.79E-04	-1.53	9.49	3.91E-05	-0.297	9.49	4.77E-01	-2.76357	9.49	1.21E-06			-1.233	-1.53		1	0	1	0	0	0
01031G06			0.567	9.17	1.44E-02	-0.051	9.17	8.29E-01	-0.618	9.17	6.95E-02	0.51557	9.17	9.27E-02			0.567	-0.051		0	0	0	0	0	0
01031G07			0.943	7.25	1.30E-04	0.428	7.25	1.43E-02	-0.515	7.25	6.02E-02	1.37044	7.25	3.18E-05			0.943	0.428		0	0	0	0	0	0
01031G08	gi|33300450|emb|CAE17945.1|	2.9	-0.147	10.4	5.93E-01	-0.046	10.4	8.76E-01	0.101	10.4	8.16E-01	-0.19237	10.4	6.13E-01			-0.147	-0.046		0	0	0	0	0	0
01031G09	gi|7297292|gb|AAF52555.1|	4.4	0.484	6.92	8.26E-03	0.533	6.92	1.83E-03	0.049	6.92	8.50E-01	1.01664	6.92	1.94E-04			0.484	0.533		0	0	0	0	0	0
01031G10			-0.247	14.57	7.28E-02	0.353	14.57	1.47E-02	0.6	14.57	8.07E-03	0.10583	14.57	5.85E-01			-0.247	0.353		0	0	0	0	0	0
01031G11	gi|67969090|dbj|BAE00900.1|	4.8	-0.176	9.96	4.98E-01	-0.207	9.96	4.31E-01	-0.031	9.96	9.42E-01	-0.38377	9.96	2.87E-01			-0.176	-0.207		0	0	0	0	0	0
01031G12	gi|54636422|gb|EAL25825.1|	0.00000016	2.673	10.85	1.03E-10	0.732	10.85	5.76E-04	-1.941	10.85	2.40E-06	3.40518	10.85	4.68E-10			2.673	0.732		0	1	0	0	0	1
01031G12	gi|54636422|gb|EAL25825.1|	0.00000016	2.673	10.85	1.03E-10	0.732	10.85	5.76E-04	-1.941	10.85	2.40E-06	3.40518	10.85	4.68E-10			2.673	0.732		0	1	0	0	0	1
01031H01			-0.556	3.56	5.99E-01	0.76	3.56	4.03E-01	1.315	3.56	3.80E-01	0.2036	3.56	8.84E-01			-0.556	0.76		0	0	0	0	0	0
01031H02			1.183	8.35	6.88E-03	-0.158	8.35	7.09E-01	-1.341	8.35	3.51E-02	1.02448	8.35	6.98E-02			1.183	-0.158		0	1	0	0	0	1
01031H03			-1.067	10.47	3.76E-04	-1.069	10.47	4.11E-04	-0.002	10.47	9.96E-01	-2.13633	10.47	7.70E-06			-1.067	-1.069		1	0	1	0	0	0
01031H04			-0.488	11.1	6.20E-04	-0.06	11.1	6.34E-01	0.428	11.1	2.59E-02	-0.54872	11.1	2.85E-03			-0.488	-0.06		0	0	0	0	0	0
01031H05			0.462	9.15	2.23E-02	-0.34	9.15	8.45E-02	-0.802	9.15	1.13E-02	0.12142	9.15	6.58E-01			0.462	-0.34		0	0	0	0	0	0
01031H06			0.64	12.27	8.34E-05	0.005	12.27	9.72E-01	-0.634	12.27	3.63E-03	0.64493	12.27	1.11E-03			0.64	0.005		0	0	0	0	0	0
01031H07			-0.29	14.62	6.33E-02	0.384	14.62	1.81E-02	0.674	14.62	8.40E-03	0.09381	14.62	6.66E-01			-0.29	0.384		0	0	0	0	0	0
01031H08			0.027	4.57	9.71E-01	1.033	4.57	7.01E-02	1.006	4.57	2.78E-01	1.06007	4.57	2.05E-01			0.027	1.033		0	0	0	0	0	0
01031H09	gi|29124932|gb|AAO63548.1|	5.10E-11	1.905	9.73	1.77E-07	-0.179	9.73	4.20E-01	-2.084	9.73	1.03E-05	1.72666	9.73	1.62E-05			1.905	-0.179		0	1	0	0	0	1
01031H10	gi|67463446|ref|XP_648380.1|	2.10E-11	0.405	8.85	5.77E-03	0.712	8.85	3.71E-05	0.307	8.85	1.13E-01	1.11664	8.85	9.02E-06			0.405	0.712		0	0	0	0	0	0
01031H11	gi|15213768|gb|AAK92159.1|	1.10E-57	-1.098	10.28	5.75E-04	-1.338	10.28	1.30E-04	-0.24	10.28	5.76E-01	-2.43633	10.28	4.64E-06			-1.098	-1.338		1	0	1	0	0	0
01031H12			-0.623	2.99	7.67E-01	0.591	2.99	7.49E-01	1.215	2.99	6.84E-01	-0.03223	2.99	9.91E-01			-0.623	0.591		0	0	0	0	0	0
01032A01			-0.19	7	4.20E-01	0.089	7	7.22E-01	0.279	7	4.52E-01	-0.10118	7	7.65E-01			-0.19	0.089		0	0	0	0	0	0
01032A02			-0.097	9.61	4.88E-01	0.108	9.61	4.44E-01	0.205	9.61	3.40E-01	0.01142	9.61	9.58E-01			-0.097	0.108		0	0	0	0	0	0
01032A03			0.276	10.35	9.46E-02	-0.115	10.35	4.99E-01	-0.391	10.35	1.25E-01	0.16162	10.35	4.86E-01			0.276	-0.115		0	0	0	0	0	0
01032A04	gi|29124932|gb|AAO63548.1|	5.10E-11	1.601	7.59	1.65E-06	0.505	7.59	2.82E-02	-1.096	7.59	3.92E-03	2.10607	7.59	2.79E-06			1.601	0.505		0	1	0	0	0	1
01032A05			-0.533	11.66	4.40E-03	-0.319	11.66	6.95E-02	0.214	11.66	4.29E-01	-0.85148	11.66	1.43E-03			-0.533	-0.319		0	0	0	0	0	0
01032A06	gi|48895578|ref|ZP_00328562.1|	0.00000021	0.275	7.68	5.80E-02	0.755	7.68	3.71E-05	0.48	7.68	2.43E-02	1.02937	7.68	3.38E-05			0.275	0.755		0	0	0	0	0	0
01032A07			-0.445	4.5	5.31E-01	1.145	4.5	7.01E-02	1.589	4.5	1.21E-01	0.7001	4.5	4.48E-01			-0.445	1.145		0	0	0	0	0	0
01032A08	gi|62083381|gb|AAX62415.1|	3.00E-61	-0.964	9.99	2.04E-03	-1.389	9.99	1.29E-04	-0.425	9.99	3.28E-01	-2.35351	9.99	9.48E-06			-0.964	-1.389		0	0	1	0	0	0
01032A09			-0.594	7.14	9.45E-03	0.327	7.14	1.33E-01	0.921	7.14	9.25E-03	-0.26673	7.14	3.75E-01			-0.594	0.327		0	0	0	0	0	0
01032A10			0.289	12.25	2.73E-02	0.067	12.25	6.12E-01	-0.222	12.25	2.56E-01	0.35523	12.25	4.58E-02			0.289	0.067		0	0	0	0	0	0
01032A11			0.932	10.27	9.96E-03	0.485	10.27	1.59E-01	-0.447	10.27	4.01E-01	1.41778	10.27	5.12E-03			0.932	0.485		0	0	0	0	0	0
01032A12			-0.944	6.35	1.46E-03	-0.327	6.35	2.08E-01	0.617	6.35	1.21E-01	-1.27064	6.35	1.59E-03			-0.944	-0.327		0	0	0	0	0	0
01032B01	gi|48427979|sp|P82119|CUO6_BLACR	5.60E-17	-0.474	9.2	2.65E-02	-0.391	9.2	6.36E-02	0.083	9.2	8.03E-01	-0.86501	9.2	4.88E-03			-0.474	-0.391		0	0	0	0	0	0
01032B02	gi|49904329|gb|AAH76467.1|	2.30E-22	0.316	12.01	6.23E-03	0.143	12.01	1.89E-01	-0.173	12.01	2.98E-01	0.45846	12.01	4.35E-03			0.316	0.143		0	0	0	0	0	0
01032B03	gi|51258324|gb|AAH80020.1|	2.4	-0.061	12.08	6.38E-01	0.633	12.08	1.14E-04	0.694	12.08	1.89E-03	0.57151	12.08	2.74E-03			-0.061	0.633		0	0	0	0	0	0
01032B04	gi|6946693|emb|CAB72315.1|	1.00E-42	0.427	9.9	5.06E-02	-0.371	9.9	8.86E-02	-0.798	9.9	2.01E-02	0.05548	9.9	8.57E-01			0.427	-0.371		0	0	0	0	0	0
01032B05	gi|58389791|ref|XP_317284.2|	7.80E-21	0.718	7.93	3.29E-03	0.537	7.93	2.13E-02	-0.181	7.93	6.08E-01	1.25485	7.93	4.75E-04			0.718	0.537		0	0	0	0	0	0
01032B06	gi|33328827|gb|AAQ09820.1|	1.10E-17	0.198	10.6	3.69E-01	-1.054	10.6	1.84E-04	-1.252	10.6	1.64E-03	-0.85547	10.6	8.60E-03			0.198	-1.054		0	0	1	0	0	1
01032B07			0.929	10.29	3.66E-05	-0.087	10.29	6.24E-01	-1.015	10.29	1.04E-03	0.8419	10.29	1.38E-03			0.929	-0.087		0	0	0	0	0	1
01032B08	gi|5081735|gb|AAD39513.1|	1.70E-66	0.585	9.07	1.28E-02	-1.089	9.07	1.44E-04	-1.674	9.07	1.51E-04	-0.50389	9.07	1.04E-01			0.585	-1.089		0	0	1	0	0	1
01032B09			-0.844	11.82	3.29E-03	-0.882	11.82	2.79E-03	-0.038	11.82	9.33E-01	-1.72563	11.82	1.08E-04			-0.844	-0.882		0	0	0	0	0	0
01032B10			1.145	8.81	4.53E-04	-0.242	8.81	3.83E-01	-1.387	8.81	3.35E-03	0.90249	8.81	2.13E-02			1.145	-0.242		0	1	0	0	0	1
01032B11			1.404	5.79	1.51E-03	0.754	5.79	6.00E-02	-0.649	5.79	2.83E-01	2.15785	5.79	5.74E-04			1.404	0.754		0	1	0	0	0	0
01032B12			-1.156	8.35	2.73E-04	-1.226	8.35	1.99E-04	-0.07	8.35	8.73E-01	-2.38257	8.35	4.09E-06			-1.156	-1.226		1	0	1	0	0	0
01032C01			-0.068	8.21	7.48E-01	-0.345	8.21	9.30E-02	-0.277	8.21	3.78E-01	-0.41294	8.21	1.42E-01			-0.068	-0.345		0	0	0	0	0	0
01032C02			0.394	8.19	1.31E-02	0.361	8.19	2.16E-02	-0.032	8.19	8.99E-01	0.75514	8.19	1.26E-03			0.394	0.361		0	0	0	0	0	0
01032C03			-0.968	7.89	5.24E-02	-0.422	7.89	3.98E-01	0.546	7.89	4.80E-01	-1.39027	7.89	4.44E-02			-0.968	-0.422		0	0	0	0	0	0
01032C04			-0.068	10.18	6.55E-01	0.586	10.18	7.55E-04	0.654	10.18	7.51E-03	0.51762	10.18	1.50E-02			-0.068	0.586		0	0	0	0	0	0
01032C05	gi|1314481|gb|AAC47030.1|	8.30E-22	0.793	8.64	1.22E-02	0.129	8.64	6.81E-01	-0.664	8.64	1.50E-01	0.92199	8.64	3.03E-02			0.793	0.129		0	0	0	0	0	0
01032C06			0.184	12.39	1.20E-01	0.036	12.39	7.81E-01	-0.149	12.39	4.28E-01	0.22013	12.39	1.87E-01			0.184	0.036		0	0	0	0	0	0
01032C07			-1.751	9.77	4.92E-05	-0.039	9.77	9.17E-01	1.712	9.77	2.88E-03	-1.78958	9.77	6.30E-04			-1.751	-0.039		1	0	0	0	1	0
01032C08			0.441	6	1.08E-01	0.603	6	3.34E-02	0.162	6	7.13E-01	1.04397	6	9.81E-03			0.441	0.603		0	0	0	0	0	0
01032C09			1.196	6.95	2.69E-06	0.536	6.95	4.88E-03	-0.659	6.95	1.73E-02	1.73184	6.95	1.74E-06			1.196	0.536		0	1	0	0	0	0
01032C10			0.8	9.48	1.57E-02	0.258	9.48	4.23E-01	-0.542	9.48	2.67E-01	1.05756	9.48	1.96E-02			0.8	0.258		0	0	0	0	0	0
01032C11			-0.108	13.79	3.72E-01	0.434	13.79	1.77E-03	0.542	13.79	7.33E-03	0.32612	13.79	5.62E-02			-0.108	0.434		0	0	0	0	0	0
01032C12			-0.386	8.2	8.49E-02	-1.174	8.2	8.00E-05	-0.788	8.2	2.58E-02	-1.56002	8.2	6.08E-05			-0.386	-1.174		0	0	1	0	0	0
01032D01			0.2	7.03	1.72E-01	0.349	7.03	2.43E-02	0.149	7.03	5.25E-01	0.54878	7.03	1.12E-02			0.2	0.349		0	0	0	0	0	0
01032D02			1.242	6.53	1.18E-03	0.623	6.53	6.36E-02	-0.619	6.53	2.25E-01	1.86495	6.53	5.11E-04			1.242	0.623		0	1	0	0	0	0
01032D03			-1.011	10.2	2.33E-03	-1.258	10.2	4.93E-04	-0.247	10.2	6.04E-01	-2.26888	10.2	2.65E-05			-1.011	-1.258		1	0	1	0	0	0
01032D04			-0.123	8.35	3.24E-01	0.168	8.35	1.89E-01	0.291	8.35	1.35E-01	0.0445	8.35	8.05E-01			-0.123	0.168		0	0	0	0	0	0
01032D05			0.173	11.06	5.27E-01	-0.61	11.06	2.96E-02	-0.782	11.06	6.14E-02	-0.43678	11.06	2.46E-01			0.173	-0.61		0	0	0	0	0	0
01032D06	gi|41205694|gb|AAR99614.1|	7.5	0.398	9.99	2.04E-03	0.661	9.99	4.18E-05	0.263	9.99	1.40E-01	1.05859	9.99	3.99E-06			0.398	0.661		0	0	0	0	0	0
01032D07			-0.443	6.36	8.24E-03	0.312	6.36	2.69E-02	0.755	6.36	3.31E-03	-0.13149	6.36	5.18E-01			-0.443	0.312		0	0	0	0	0	0
01032D08			0.392	8.24	2.62E-03	0.416	8.24	1.96E-03	0.023	8.24	9.05E-01	0.80782	8.24	7.48E-05			0.392	0.416		0	0	0	0	0	0
01032D09			0.188	9.35	3.73E-01	0.26	9.35	2.24E-01	0.073	9.35	8.34E-01	0.44758	9.35	1.28E-01			0.188	0.26		0	0	0	0	0	0
01032D10			0.595	9.01	2.10E-02	-0.993	9.01	7.05E-04	-1.588	9.01	6.15E-04	-0.39757	9.01	2.49E-01			0.595	-0.993		0	0	0	0	0	1
01032D11	gi|21357305|ref|NP_649300.1|	0.00000028	2.68	11.15	6.62E-10	0.811	11.15	7.79E-04	-1.87	11.15	1.92E-05	3.49054	11.15	2.06E-09			2.68	0.811		0	1	0	0	0	1
01032D12			0.303	10.59	7.47E-03	0.076	10.59	4.86E-01	-0.227	10.59	1.65E-01	0.37853	10.59	1.36E-02			0.303	0.076		0	0	0	0	0	0
1.03E+04			1.159	7.23	1.54E-05	0.571	7.23	7.11E-03	-0.588	7.23	5.27E-02	1.7302	7.23	5.50E-06			1.159	0.571		0	1	0	0	0	0
1.03E+05			0.348	10.35	1.44E-02	0.218	10.35	1.12E-01	-0.131	10.35	5.40E-01	0.56628	10.35	4.95E-03			0.348	0.218		0	0	0	0	0	0
1.03E+06			0.306	13.1	4.03E-02	0.009	13.1	9.60E-01	-0.297	13.1	1.87E-01	0.31447	13.1	1.21E-01			0.306	0.009		0	0	0	0	0	0
1.03E+07			0.301	11.31	1.19E-02	0.098	11.31	3.94E-01	-0.203	11.31	2.46E-01	0.3995	11.31	1.46E-02			0.301	0.098		0	0	0	0	0	0
1.03E+08	gi|46100551|gb|EAK85784.1|	4.4	-0.853	10.91	3.56E-03	-1.011	10.91	1.18E-03	-0.158	10.91	7.14E-01	-1.86491	10.91	6.37E-05			-0.853	-1.011		0	0	1	0	0	0
1.03E+09	gi|67475933|ref|XP_653597.1|	0.00041	-2.384	8.97	3.92E-07	-1.93	8.97	1.41E-05	0.454	8.97	3.16E-01	-4.31336	8.97	1.62E-08			-2.384	-1.93		1	0	1	0	0	0
1.03E+09	gi|67475933|ref|XP_653597.1|	0.00041	-2.384	8.97	3.92E-07	-1.93	8.97	1.41E-05	0.454	8.97	3.16E-01	-4.31336	8.97	1.62E-08			-2.384	-1.93		1	0	1	0	0	0
1.03E+10	gi|66531524|ref|XP_624536.1|	5.00E-12	1.537	9.97	5.14E-09	0.411	9.97	5.63E-03	-1.126	9.97	5.44E-05	1.94736	9.97	2.22E-08			1.537	0.411		0	1	0	0	0	1
1.03E+11			0.458	6.64	5.06E-02	0.238	6.64	3.01E-01	-0.22	6.64	5.41E-01	0.69577	6.64	3.25E-02			0.458	0.238		0	0	0	0	0	0
1.03E+12			0.231	12.47	9.05E-02	0.01	12.47	9.54E-01	-0.222	12.47	2.94E-01	0.24089	12.47	2.04E-01			0.231	0.01		0	0	0	0	0	0
1.03E+13			0.266	12.52	3.06E-02	0.13	12.52	2.82E-01	-0.136	12.52	4.68E-01	0.39563	12.52	2.06E-02			0.266	0.13		0	0	0	0	0	0
1.03E+14			-0.446	11.61	1.02E-02	-0.252	11.61	1.29E-01	0.194	11.61	4.49E-01	-0.69728	11.61	4.33E-03			-0.446	-0.252		0	0	0	0	0	0
1.03E+15	gi|23123788|ref|ZP_00105832.1|	2.5	-1.3	10.82	4.67E-05	-1.574	10.82	1.53E-05	-0.274	10.82	4.74E-01	-2.87445	10.82	2.93E-07			-1.3	-1.574		1	0	1	0	0	0
01032F01			0.403	8.31	2.91E-02	0.51	8.31	8.40E-03	0.106	8.31	7.11E-01	0.91336	8.31	1.10E-03			0.403	0.51		0	0	0	0	0	0
01032F02			0.113	10.97	5.88E-01	-0.368	10.97	7.69E-02	-0.481	10.97	1.27E-01	-0.25452	10.97	3.72E-01			0.113	-0.368		0	0	0	0	0	0
01032F03			0.316	10.06	7.65E-02	0.042	10.06	8.26E-01	-0.273	10.06	3.20E-01	0.35777	10.06	1.46E-01			0.316	0.042		0	0	0	0	0	0
01032F04			1.04	8.24	9.28E-05	0.778	8.24	1.27E-03	-0.263	8.24	4.20E-01	1.81784	8.24	6.46E-06			1.04	0.778		0	1	0	0	0	0
01032F05			-0.276	14.02	5.27E-02	0.395	14.02	8.92E-03	0.671	14.02	4.79E-03	0.11939	14.02	5.47E-01			-0.276	0.395		0	0	0	0	0	0
01032F06			0.067	8.37	7.11E-01	0.555	8.37	3.86E-03	0.489	8.37	6.72E-02	0.62199	8.37	1.31E-02			0.067	0.555		0	0	0	0	0	0
01032F07			1.418	6.68	2.13E-05	0.437	6.68	3.73E-02	-0.981	6.68	7.78E-03	1.85464	6.68	1.42E-05			1.418	0.437		0	1	0	0	0	0
01032F08			-0.842	9.8	3.13E-03	-1.03	9.8	7.74E-04	-0.188	9.8	6.48E-01	-1.87172	9.8	4.39E-05			-0.842	-1.03		0	0	1	0	0	0
01032F09			-0.939	10.45	1.89E-04	-0.347	10.45	9.24E-02	0.591	10.45	6.02E-02	-1.28561	10.45	1.60E-04			-0.939	-0.347		0	0	0	0	0	0
01032F10			-0.149	7.64	3.94E-01	0.398	7.64	1.47E-02	0.547	7.64	3.57E-02	0.24857	7.64	2.77E-01			-0.149	0.398		0	0	0	0	0	0
01032F11			0.986	7.69	4.94E-04	0.229	7.69	3.42E-01	-0.756	7.69	4.22E-02	1.21468	7.69	1.10E-03			0.986	0.229		0	0	0	0	0	0
01032F12			-0.178	14.93	1.92E-01	0.372	14.93	1.17E-02	0.55	14.93	1.39E-02	0.19386	14.93	3.15E-01			-0.178	0.372		0	0	0	0	0	0
01032G01			-0.878	10.19	1.27E-03	-0.664	10.19	9.79E-03	0.214	10.19	5.71E-01	-1.54253	10.19	1.34E-04			-0.878	-0.664		0	0	0	0	0	0
01032G02	gi|29124930|gb|AAO63547.1|	9.70E-29	1.846	9.2	2.81E-07	0.295	9.2	1.83E-01	-1.552	9.2	2.66E-04	2.1411	9.2	2.21E-06			1.846	0.295		0	1	0	0	0	1
01032G03	mtRNA		-0.232	14.83	1.13E-01	0.264	14.83	7.72E-02	0.496	14.83	3.19E-02	0.03279	14.83	8.78E-01			-0.232	0.264		0	0	0	0	0	0
01032G04	gi|19071715|gb|AAL79958.1|	0.000002	-0.199	10.92	1.55E-01	0.498	10.92	2.01E-03	0.697	10.92	4.13E-03	0.29807	10.92	1.30E-01			-0.199	0.498		0	0	0	0	0	0
01032G05			-0.027	7.55	8.82E-01	0.491	7.55	6.26E-03	0.518	7.55	4.37E-02	0.46452	7.55	4.50E-02			-0.027	0.491		0	0	0	0	0	0
01032G06			-0.063	12.24	6.45E-01	0.071	12.24	6.02E-01	0.133	12.24	5.17E-01	0.00824	12.24	9.68E-01			-0.063	0.071		0	0	0	0	0	0
01032G07			-1.057	9.1	5.21E-04	-0.905	9.1	1.95E-03	0.153	9.1	7.12E-01	-1.96178	9.1	2.44E-05			-1.057	-0.905		1	0	0	0	0	0
01032G08	gi|6468429|emb|CAB61589.1|	2.4	-3.326	8.88	2.67E-07	-2.244	8.88	3.52E-05	1.082	8.88	6.32E-02	-5.56975	8.88	2.76E-08			-3.326	-2.244		1	0	1	0	0	0
01032G09			-0.216	8.82	3.91E-01	-0.376	8.82	1.41E-01	-0.16	8.82	6.92E-01	-0.59281	8.82	9.19E-02			-0.216	-0.376		0	0	0	0	0	0
01032G10			0.206	10.84	2.81E-01	-0.759	10.84	8.25E-04	-0.965	10.84	3.69E-03	-0.55374	10.84	4.20E-02			0.206	-0.759		0	0	0	0	0	0
01032G11			0.298	8.5	1.13E-01	0.395	8.5	4.26E-02	0.096	8.5	7.51E-01	0.69273	8.5	1.20E-02			0.298	0.395		0	0	0	0	0	0
01032G12	gi|54636422|gb|EAL25825.1|	0.00000016	2.597	8.76	1.39E-11	0.818	8.76	5.26E-05	-1.78	8.76	8.11E-07	3.41535	8.76	5.81E-11			2.597	0.818		0	1	0	0	0	1
01032H01			0.269	4.41	6.15E-01	0.183	4.41	7.39E-01	-0.087	4.41	9.20E-01	0.45194	4.41	5.35E-01			0.269	0.183		0	0	0	0	0	0
01032H02			0.601	8.42	1.39E-02	-0.266	8.42	2.58E-01	-0.867	8.42	1.95E-02	0.33566	8.42	3.01E-01			0.601	-0.266		0	0	0	0	0	0
01032H03			1.695	8.52	3.08E-07	0.293	8.52	1.53E-01	-1.401	8.52	3.45E-04	1.9882	8.52	2.20E-06			1.695	0.293		0	1	0	0	0	1
01032H04	gi|1314481|gb|AAC47030.1|	8.30E-22	0.816	8.03	5.23E-03	0.069	8.03	8.13E-01	-0.747	8.03	7.42E-02	0.88502	8.03	2.24E-02			0.816	0.069		0	0	0	0	0	0
01032H05			0.081	7.7	7.01E-01	0.429	7.7	3.94E-02	0.348	7.7	2.66E-01	0.50935	7.7	7.13E-02			0.081	0.429		0	0	0	0	0	0
01032H06	gi|50083624|ref|YP_045134.1|	4.9	0.239	8.2	3.93E-02	0.661	8.2	1.71E-05	0.422	8.2	1.45E-02	0.90084	8.2	1.36E-05			0.239	0.661		0	0	0	0	0	0
01032H07			-2.038	7.15	3.35E-05	-1.316	7.15	1.77E-03	0.721	7.15	2.07E-01	-3.35428	7.15	4.28E-06			-2.038	-1.316		1	0	1	0	0	0
01032H08			0.287	9.51	3.55E-02	0.014	9.51	9.28E-01	-0.274	9.51	1.83E-01	0.30105	9.51	1.04E-01			0.287	0.014		0	0	0	0	0	0
01032H09			0.358	11.55	1.42E-01	-0.693	11.55	9.15E-03	-1.051	11.55	9.56E-03	-0.33458	11.55	3.31E-01			0.358	-0.693		0	0	0	0	0	1
01032H10			0.972	7.29	3.50E-06	0.717	7.29	1.22E-04	-0.255	7.29	2.53E-01	1.68884	7.29	3.13E-07			0.972	0.717		0	0	0	0	0	0
01032H11			-0.165	8.03	6.48E-01	-0.964	8.03	9.72E-03	-0.8	8.03	1.35E-01	-1.12914	8.03	2.30E-02			-0.165	-0.964		0	0	0	0	0	0
01032H12			-0.782	3.4	4.09E-01	1.275	3.4	1.32E-01	2.057	3.4	1.38E-01	0.49324	3.4	6.94E-01			-0.782	1.275		0	0	0	0	0	0
01033A01			1.136	10.02	3.05E-03	0.386	10.02	2.76E-01	-0.751	10.02	1.64E-01	1.5222	10.02	3.72E-03			1.136	0.386		0	1	0	0	0	0
01033A02			-0.256	14.68	8.06E-02	0.362	14.68	1.81E-02	0.618	14.68	9.84E-03	0.10614	14.68	6.09E-01			-0.256	0.362		0	0	0	0	0	0
01033A03			0.132	8.4	3.34E-01	0.195	8.4	1.62E-01	0.063	8.4	7.78E-01	0.32703	8.4	8.86E-02			0.132	0.195		0	0	0	0	0	0
01033A04			0.852	9.3	1.66E-03	-0.111	9.3	6.59E-01	-0.963	9.3	1.35E-02	0.74056	9.3	3.07E-02			0.852	-0.111		0	0	0	0	0	0
01033A05			0.754	12.93	8.59E-06	0.059	12.93	6.42E-01	-0.696	12.93	1.39E-03	0.81295	12.93	8.60E-05			0.754	0.059		0	0	0	0	0	0
01033A06	gi|31241003|ref|XP_320915.1|	4.90E-57	-0.96	9.9	1.28E-03	-1.362	9.9	8.77E-05	-0.402	9.9	3.22E-01	-2.3215	9.9	5.53E-06			-0.96	-1.362		0	0	1	0	0	0
01033A07			-0.351	6.67	4.41E-01	0.22	6.67	6.43E-01	0.572	6.67	4.22E-01	-0.131	6.67	8.40E-01			-0.351	0.22		0	0	0	0	0	0
01033A08			0.006	6.47	9.88E-01	0.288	6.47	4.35E-01	0.281	6.47	6.24E-01	0.29383	6.47	5.67E-01			0.006	0.288		0	0	0	0	0	0
01033A09			0.821	9.99	1.45E-04	-0.237	9.99	1.74E-01	-1.058	9.99	8.72E-04	0.58444	9.99	1.85E-02			0.821	-0.237		0	0	0	0	0	1
01033A10			-1.116	9.61	4.75E-04	-1.427	9.61	7.17E-05	-0.311	9.61	4.59E-01	-2.54292	9.61	2.85E-06			-1.116	-1.427		1	0	1	0	0	0
01033A11			-0.994	9.74	9.12E-04	-1.33	9.74	9.65E-05	-0.336	9.74	4.06E-01	-2.32359	9.74	4.89E-06			-0.994	-1.33		0	0	1	0	0	0
01033A12	gi|50801483|ref|XP_428540.1|	1.80E-45	-1.141	10.26	2.55E-04	-1.32	10.26	9.25E-05	-0.179	10.26	6.58E-01	-2.46097	10.26	2.48E-06			-1.141	-1.32		1	0	1	0	0	0
01033B01			0.049	8.39	7.64E-01	0.616	8.39	3.38E-04	0.567	8.39	1.73E-02	0.66494	8.39	3.15E-03			0.049	0.616		0	0	0	0	0	0
01033B02			0.223	13.05	1.63E-01	-0.209	13.05	2.04E-01	-0.432	13.05	8.43E-02	0.01459	13.05	9.54E-01			0.223	-0.209		0	0	0	0	0	0
01033B03			-0.127	9.62	6.24E-01	-0.612	9.62	1.98E-02	-0.485	9.62	2.12E-01	-0.73838	9.62	3.73E-02			-0.127	-0.612		0	0	0	0	0	0
01033B04			-0.732	9.38	1.18E-03	-1.072	9.38	6.16E-05	-0.34	9.38	2.65E-01	-1.80342	9.38	4.09E-06			-0.732	-1.072		0	0	1	0	0	0
01033B05			-0.676	7.63	2.08E-03	-0.533	7.63	1.13E-02	0.142	7.63	6.48E-01	-1.20885	7.63	2.14E-04			-0.676	-0.533		0	0	0	0	0	0
01033B06			-0.611	11.46	1.78E-03	-0.573	11.46	3.32E-03	0.038	11.46	8.98E-01	-1.18319	11.46	8.08E-05			-0.611	-0.573		0	0	0	0	0	0
01033B07	gi|57223501|gb|AAW41544.1|	0.304	-2.733	8.57	9.31E-07	-2.322	8.57	1.60E-05	0.411	8.57	4.69E-01	-5.05575	8.57	3.14E-08			-2.733	-2.322		1	0	1	0	0	0
01033B07			-2.733	8.57	9.31E-07	-2.322	8.57	1.60E-05	0.411	8.57	4.69E-01	-5.05575	8.57	3.14E-08			-2.733	-2.322		1	0	1	0	0	0
01033B08			-0.256	14.68	5.48E-02	0.385	14.68	7.10E-03	0.642	14.68	4.28E-03	0.12886	14.68	4.86E-01			-0.256	0.385		0	0	0	0	0	0
01033B09			-0.225	15.02	7.85E-02	0.539	15.02	4.60E-04	0.764	15.02	1.03E-03	0.31358	15.02	7.75E-02			-0.225	0.539		0	0	0	0	0	0
01033B10	gi|29124932|gb|AAO63548.1|	5.10E-11	1.99	8.89	6.08E-07	-0.111	8.89	6.77E-01	-2.101	8.89	5.55E-05	1.87949	8.89	3.23E-05			1.99	-0.111		0	1	0	0	0	1
01033B11			-0.254	14.7	8.30E-02	0.352	14.7	2.10E-02	0.606	14.7	1.09E-02	0.09821	14.7	6.35E-01			-0.254	0.352		0	0	0	0	0	0
01033B12			0.313	9.04	1.14E-01	-0.499	9.04	1.74E-02	-0.812	9.04	1.22E-02	-0.18637	9.04	5.07E-01			0.313	-0.499		0	0	0	0	0	0
01033C01			-1.152	7.01	3.52E-02	-0.735	7.01	1.72E-01	0.417	7.01	6.21E-01	-1.88773	7.01	1.43E-02			-1.152	-0.735		1	0	0	0	0	0
01033C02			0.766	8.83	1.99E-05	0.208	8.83	1.20E-01	-0.558	8.83	9.95E-03	0.97443	8.83	3.46E-05			0.766	0.208		0	0	0	0	0	0
01033C03	gi|20513978|gb|AAM22887.1|	0.111	-1.165	7	3.70E-02	-0.676	7	2.19E-01	0.489	7	5.71E-01	-1.84103	7	1.87E-02			-1.165	-0.676		1	0	0	0	0	0
01033C04			-2.534	8.37	1.43E-07	-1.957	8.37	1.11E-05	0.577	8.37	1.87E-01	-4.4915	8.37	5.99E-09			-2.534	-1.957		1	0	1	0	0	0
01033C05	gi|29124932|gb|AAO63548.1|	5.10E-11	1.867	9.42	5.65E-06	0.117	9.42	7.00E-01	-1.75	9.42	9.13E-04	1.98369	9.42	6.78E-05			1.867	0.117		0	1	0	0	0	1
01033C06	gi|24585671|ref|NP_724342.1|	1.10E-46	-2.038	8.41	3.79E-04	-1.576	8.41	3.18E-03	0.462	8.41	5.39E-01	-3.61428	8.41	2.65E-05			-2.038	-1.576		1	0	1	0	0	0
01033C07	gi|20269075|emb|CAD29886.1|	4.00E-17	-0.558	6.48	1.98E-02	0.17	6.48	3.93E-01	0.728	6.48	3.09E-02	-0.38735	6.48	1.89E-01			-0.558	0.17		0	0	0	0	0	0
01033C08			-0.828	9.93	6.07E-04	-0.932	9.93	2.58E-04	-0.104	9.93	7.51E-01	-1.76016	9.93	7.60E-06			-0.828	-0.932		0	0	0	0	0	0
01033C09			0.332	7.08	2.06E-01	0.449	7.08	9.63E-02	0.117	7.08	7.85E-01	0.78064	7.08	3.79E-02			0.332	0.449		0	0	0	0	0	0
01033C10			-0.019	8.31	8.86E-01	0.435	8.31	1.37E-03	0.454	8.31	1.66E-02	0.41657	8.31	1.44E-02			-0.019	0.435		0	0	0	0	0	0
01033C11	gi|50801483|ref|XP_428540.1|	1.80E-45	-1.179	10.55	1.13E-03	-1.522	10.55	1.66E-04	-0.343	10.55	4.90E-01	-2.70081	10.55	7.87E-06			-1.179	-1.522		1	0	1	0	0	0
01033C12			0.883	8.69	4.57E-04	-0.174	8.69	4.20E-01	-1.056	8.69	3.65E-03	0.70874	8.69	1.93E-02			0.883	-0.174		0	0	0	0	0	1
01033D01			0.183	11.05	6.38E-01	-0.85	11.05	2.93E-02	-1.033	11.05	7.52E-02	-0.66717	11.05	2.02E-01			0.183	-0.85		0	0	0	0	0	0
01033D02			0.637	9.09	5.83E-03	-0.332	9.09	1.27E-01	-0.969	9.09	6.88E-03	0.30498	9.09	3.09E-01			0.637	-0.332		0	0	0	0	0	0
01033D03			-0.989	11.94	8.35E-04	-1.296	11.94	1.05E-04	-0.307	11.94	4.43E-01	-2.28417	11.94	4.89E-06			-0.989	-1.296		0	0	1	0	0	0
01033D04			-0.069	7.43	5.97E-01	0.079	7.43	5.47E-01	0.149	7.43	4.59E-01	0.01007	7.43	9.59E-01			-0.069	0.079		0	0	0	0	0	0
01033D05			0.15	6.46	4.71E-01	0.558	6.46	5.67E-03	0.407	6.46	1.77E-01	0.70812	6.46	1.33E-02			0.15	0.558		0	0	0	0	0	0
01033D06			0.808	8.55	5.54E-03	0.697	8.55	1.48E-02	-0.111	8.55	8.00E-01	1.50523	8.55	5.22E-04			0.808	0.697		0	0	0	0	0	0
01033D07			-0.167	9.39	5.55E-01	-0.646	9.39	2.55E-02	-0.479	9.39	2.65E-01	-0.81318	9.39	3.83E-02			-0.167	-0.646		0	0	0	0	0	0
01033D08			0.931	9.62	2.59E-07	0.511	9.62	2.08E-04	-0.42	9.62	1.70E-02	1.4419	9.62	7.50E-08			0.931	0.511		0	0	0	0	0	0
01033D09			1.925	8.27	2.04E-06	0.434	8.27	1.15E-01	-1.49	8.27	1.97E-03	2.35922	8.27	6.71E-06			1.925	0.434		0	1	0	0	0	1
01033D10	gi|50344512|emb|CAH04342.1|	2.60E-75	-0.926	10.26	9.99E-04	-1.225	10.26	1.18E-04	-0.299	10.26	4.35E-01	-2.1509	10.26	5.95E-06			-0.926	-1.225		0	0	1	0	0	0
01033D11			0.375	7.28	1.63E-01	0.606	7.28	3.17E-02	0.231	7.28	5.93E-01	0.98154	7.28	1.31E-02			0.375	0.606		0	0	0	0	0	0
01033D12			0.465	9.6	2.63E-02	0.68	9.6	2.75E-03	0.215	9.6	4.98E-01	1.14453	9.6	4.43E-04			0.465	0.68		0	0	0	0	0	0
1.03E+04	gi|34015318|gb|AAQ56508.1|	0.026	-0.133	7.05	6.96E-01	0.147	7.05	6.70E-01	0.28	7.05	5.91E-01	0.01381	7.05	9.78E-01			-0.133	0.147		0	0	0	0	0	0
1.03E+05			-0.248	14.59	6.01E-02	0.391	14.59	6.09E-03	0.639	14.59	4.16E-03	0.14284	14.59	4.35E-01			-0.248	0.391		0	0	0	0	0	0
1.03E+06			0.207	10.2	1.31E-01	0.436	10.2	1.78E-03	0.23	10.2	2.51E-01	0.64263	10.2	1.60E-03			0.207	0.436		0	0	0	0	0	0
1.03E+07	gi|15080672|dbj|BAB62537.1|	1.00E-17	-0.953	9.48	9.15E-04	-0.383	9.48	1.29E-01	0.571	9.48	1.37E-01	-1.33591	9.48	7.10E-04			-0.953	-0.383		0	0	0	0	0	0
1.03E+08			0.346	5.56	3.63E-01	0.476	5.56	2.16E-01	0.129	5.56	8.36E-01	0.82183	5.56	1.22E-01			0.346	0.476		0	0	0	0	0	0
1.03E+09			1.196	6.32	9.21E-04	0.518	6.32	1.02E-01	-0.678	6.32	1.60E-01	1.71476	6.32	5.89E-04			1.196	0.518		0	1	0	0	0	0
1.03E+10	gi|29124932|gb|AAO63548.1|	5.10E-11	1.896	9.31	5.83E-07	0.097	9.31	7.03E-01	-1.799	9.31	1.55E-04	1.99251	9.31	1.06E-05			1.896	0.097		0	1	0	0	0	1
1.03E+11	gi|50344512|emb|CAH04342.1|	2.60E-75	-0.915	10.21	2.36E-03	-1.389	10.21	9.98E-05	-0.474	10.21	2.59E-01	-2.30327	10.21	8.47E-06			-0.915	-1.389		0	0	1	0	0	0
1.03E+12			0.911	6.96	3.32E-03	0.571	6.96	4.93E-02	-0.34	6.96	4.44E-01	1.48277	6.96	8.91E-04			0.911	0.571		0	0	0	0	0	0
1.03E+13	gi|27820083|gb|AAL68188.2|	1.60E-11	0.923	7.38	6.75E-05	0.222	7.38	2.18E-01	-0.7	7.38	1.49E-02	1.14478	7.38	1.40E-04			0.923	0.222		0	0	0	0	0	0
1.03E+13	gi|27820083|gb|AAL68188.2|	1.60E-11	0.923	7.38	6.75E-05	0.222	7.38	2.18E-01	-0.7	7.38	1.49E-02	1.14478	7.38	1.40E-04			0.923	0.222		0	0	0	0	0	0
1.03E+14			-0.828	9.95	3.88E-03	-1.128	9.95	4.13E-04	-0.3	9.95	4.70E-01	-1.9566	9.95	3.23E-05			-0.828	-1.128		0	0	1	0	0	0
1.03E+15			0.054	4.97	9.02E-01	0.811	4.97	5.30E-02	0.757	4.97	2.33E-01	0.86518	4.97	1.28E-01			0.054	0.811		0	0	0	0	0	0
01033F01			-0.041	7.45	8.20E-01	0.598	7.45	8.37E-04	0.639	7.45	1.45E-02	0.55693	7.45	1.66E-02			-0.041	0.598		0	0	0	0	0	0
01033F02			-0.058	8.95	8.12E-01	-0.495	8.95	3.62E-02	-0.437	8.95	2.18E-01	-0.553	8.95	8.36E-02			-0.058	-0.495		0	0	0	0	0	0
01033F03			0.35	12.01	1.23E-01	-0.366	12.01	1.15E-01	-0.715	12.01	4.50E-02	-0.01608	12.01	9.64E-01			0.35	-0.366		0	0	0	0	0	0
01033F04			0.193	11.95	4.71E-01	-0.671	11.95	1.68E-02	-0.864	11.95	3.84E-02	-0.47767	11.95	1.97E-01			0.193	-0.671		0	0	0	0	0	0
01033F05			-0.302	14.87	5.16E-02	0.386	14.87	1.64E-02	0.688	14.87	6.90E-03	0.08427	14.87	6.95E-01			-0.302	0.386		0	0	0	0	0	0
01033F06			0.984	8.38	1.03E-04	0.6	8.38	5.97E-03	-0.383	8.38	2.14E-01	1.58359	8.38	1.63E-05			0.984	0.6		0	0	0	0	0	0
01033F07	gi|67084003|gb|AAY66936.1|	3.30E-47	-1.095	9.41	1.35E-03	-1.545	9.41	9.64E-05	-0.451	9.41	3.34E-01	-2.64011	9.41	6.19E-06			-1.095	-1.545		1	0	1	0	0	0
01033F08	gi|29124932|gb|AAO63548.1|	5.10E-11	1.969	10.01	3.26E-07	-0.097	10.01	6.98E-01	-2.066	10.01	3.30E-05	1.872	10.01	1.71E-05			1.969	-0.097		0	1	0	0	0	1
01033F09	gi|29124932|gb|AAO63548.1|	5.10E-11	1.984	9.98	3.73E-07	-0.282	9.98	2.49E-01	-2.266	9.98	1.43E-05	1.7019	9.98	5.63E-05			1.984	-0.282		0	1	0	0	0	1
01033F10	gi|21430068|gb|AAM50712.1|	2.80E-29	0.464	7.66	4.12E-03	0.37	7.66	1.80E-02	-0.094	7.66	6.92E-01	0.83375	7.66	4.94E-04			0.464	0.37		0	0	0	0	0	0
01033F11	gi|27769401|gb|AAH42230.1|	2.00E-107	-0.965	9.79	3.11E-03	-1.703	9.79	4.14E-05	-0.738	9.79	1.07E-01	-2.66818	9.79	4.89E-06			-0.965	-1.703		0	0	1	0	0	0
01033F12			0.544	9.19	6.13E-03	-0.153	9.19	4.19E-01	-0.697	9.19	1.86E-02	0.3912	9.19	1.28E-01			0.544	-0.153		0	0	0	0	0	0
01033G01			-0.596	6.42	3.52E-02	-0.003	6.42	9.92E-01	0.593	6.42	1.64E-01	-0.59913	6.42	1.18E-01			-0.596	-0.003		0	0	0	0	0	0
01033G02			0.177	12.82	1.13E-01	0.026	12.82	8.27E-01	-0.151	12.82	3.90E-01	0.20393	12.82	1.93E-01			0.177	0.026		0	0	0	0	0	0
01033G03			0.144	12.26	4.19E-01	-0.254	12.26	1.59E-01	-0.398	12.26	1.49E-01	-0.11023	12.26	6.61E-01			0.144	-0.254		0	0	0	0	0	0
01033G04			0.126	7.28	5.36E-01	0.672	7.28	1.25E-03	0.546	7.28	6.40E-02	0.79866	7.28	5.20E-03			0.126	0.672		0	0	0	0	0	0
01033G05			0.301	11.58	1.24E-02	0.12	11.58	3.01E-01	-0.182	11.58	3.03E-01	0.42092	11.58	1.13E-02			0.301	0.12		0	0	0	0	0	0
01033G06			-0.052	8.77	8.61E-01	-0.408	8.77	1.40E-01	-0.356	8.77	4.02E-01	-0.45919	8.77	2.26E-01			-0.052	-0.408		0	0	0	0	0	0
01033G07	gi|61844265|ref|XP_586214.1|	3.3	2.295	9.24	2.31E-09	0.074	9.24	7.15E-01	-2.221	9.24	1.29E-06	2.36854	9.24	1.67E-07			2.295	0.074		0	1	0	0	0	1
01033G08			-0.321	6.48	1.58E-01	0.347	6.48	1.37E-01	0.668	6.48	6.10E-02	0.02648	6.48	9.39E-01			-0.321	0.347		0	0	0	0	0	0
01033G09	gi|71166|pir||R6SSP2	2.30E-26	-0.945	10.15	4.05E-03	-1.696	10.15	4.80E-05	-0.751	10.15	1.07E-01	-2.64131	10.15	6.43E-06			-0.945	-1.696		0	0	1	0	0	0
01033G10			-0.786	10.23	1.49E-03	-1.072	10.23	1.44E-04	-0.286	10.23	4.03E-01	-1.85785	10.23	8.48E-06			-0.786	-1.072		0	0	1	0	0	0
01033G11			-0.317	14.86	3.33E-02	0.376	14.86	1.42E-02	0.693	14.86	4.79E-03	0.0594	14.86	7.75E-01			-0.317	0.376		0	0	0	0	0	0
01033G12			0.709	9.98	9.87E-06	0.652	9.98	4.39E-05	-0.057	9.98	7.56E-01	1.36053	9.98	2.84E-07			0.709	0.652		0	0	0	0	0	0
01033H01			-0.455	4.52	6.42E-01	0.779	4.52	3.48E-01	1.234	4.52	3.69E-01	0.32432	4.52	7.97E-01			-0.455	0.779		0	0	0	0	0	0
01033H02	gi|18204888|gb|AAH21595.1|	2.60E-37	-0.832	7.76	8.37E-04	-0.891	7.76	5.39E-04	-0.058	7.76	8.73E-01	-1.723	7.76	1.48E-05			-0.832	-0.891		0	0	0	0	0	0
01033H03	gi|67932328|ref|ZP_00525474.1|	0.896	-1.764	6.28	1.49E-05	-1.131	6.28	1.05E-03	0.634	6.28	1.66E-01	-2.89484	6.28	2.21E-06			-1.764	-1.131		1	0	1	0	0	0
01033H04	gi|29124932|gb|AAO63548.1|	5.10E-11	1.943	9.1	3.60E-07	0.057	9.1	8.23E-01	-1.886	9.1	8.30E-05	1.99997	9.1	8.48E-06			1.943	0.057		0	1	0	0	0	1
01033H05			0.917	11.05	9.55E-05	0.286	11.05	1.26E-01	-0.631	11.05	2.98E-02	1.20273	11.05	1.17E-04			0.917	0.286		0	0	0	0	0	0
01033H06	gi|49656885|emb|CAG89604.1|	9.7	0.321	12.84	4.77E-03	0.095	12.84	3.75E-01	-0.226	12.84	1.64E-01	0.41599	12.84	7.25E-03			0.321	0.095		0	0	0	0	0	0
01033H07	gi|54636422|gb|EAL25825.1|	0.00000016	2.75	10.77	2.28E-10	0.7	10.77	1.65E-03	-2.051	10.77	3.43E-06	3.4499	10.77	1.26E-09			2.75	0.7		0	1	0	0	0	1
01033H08	gi|54636422|gb|EAL25825.1|	0.00000016	2.354	8.45	2.57E-10	0.586	8.45	2.06E-03	-1.768	8.45	3.50E-06	2.94036	8.45	1.48E-09			2.354	0.586		0	1	0	0	0	1
01033H09			-0.271	14.69	6.94E-02	0.376	14.69	1.61E-02	0.647	14.69	8.29E-03	0.10452	14.69	6.20E-01			-0.271	0.376		0	0	0	0	0	0
01033H10			0.014	4.83	9.87E-01	0.662	4.83	3.56E-01	0.649	4.83	5.61E-01	0.67597	4.83	4.97E-01			0.014	0.662		0	0	0	0	0	0
01033H11			-0.227	5.35	4.07E-01	0.472	5.35	9.00E-02	0.7	5.35	9.78E-02	0.24504	5.35	5.28E-01			-0.227	0.472		0	0	0	0	0	0
01033H12			0.644	6.04	3.22E-02	0.585	6.04	4.84E-02	-0.059	6.04	9.03E-01	1.22829	6.04	4.72E-03			0.644	0.585		0	0	0	0	0	0
01041A01			-0.055	5.71	9.11E-01	1.051	5.71	1.39E-02	1.106	5.71	9.63E-02	0.99663	5.71	9.67E-02			-0.055	1.051		0	0	0	1	0	0
01041A02			1.054	10.14	1.19E-05	0.086	10.14	6.33E-01	-0.968	10.14	1.74E-03	1.14013	10.14	1.08E-04			1.054	0.086		0	1	0	0	0	0
01041A03			0.953	8.41	4.55E-03	0.163	8.41	6.13E-01	-0.79	8.41	9.78E-02	1.11616	8.41	1.31E-02			0.953	0.163		0	0	0	0	0	0
01041A04			0.088	6.27	7.24E-01	0.643	6.27	5.49E-03	0.555	6.27	1.08E-01	0.73047	6.27	2.35E-02			0.088	0.643		0	0	0	0	0	0
01041A05			1.43	7.11	6.03E-05	0.57	7.11	4.28E-02	-0.86	7.11	4.43E-02	2.00013	7.11	3.85E-05			1.43	0.57		0	1	0	0	0	0
01041A06			0.407	11.6	4.45E-02	-0.33	11.6	1.01E-01	-0.738	11.6	2.02E-02	0.07718	11.6	7.87E-01			0.407	-0.33		0	0	0	0	0	0
01041A07	mtRNA		-0.235	14.71	1.01E-01	0.358	14.71	1.79E-02	0.593	14.71	1.13E-02	0.12203	14.71	5.48E-01			-0.235	0.358		0	0	0	0	0	0
01041A08			-0.075	7.46	5.76E-01	0.424	7.46	1.61E-03	0.499	7.46	1.39E-02	0.34876	7.46	4.63E-02			-0.075	0.424		0	0	0	0	0	0
01041A09			-0.153	9.39	5.40E-01	-0.35	9.39	1.59E-01	-0.198	9.39	6.11E-01	-0.50294	9.39	1.41E-01			-0.153	-0.35		0	0	0	0	0	0
01041A10			-0.242	14.55	1.22E-01	0.427	14.55	1.14E-02	0.67	14.55	9.84E-03	0.18496	14.55	4.04E-01			-0.242	0.427		0	0	0	0	0	0
01041A11			0.658	6.37	2.17E-02	0.929	6.37	1.03E-03	0.271	6.37	4.97E-01	1.58649	6.37	2.51E-04			0.658	0.929		0	0	0	0	0	0
01041A12			0.292	13.04	3.33E-02	0.163	13.04	2.26E-01	-0.129	13.04	5.41E-01	0.45542	13.04	1.77E-02			0.292	0.163		0	0	0	0	0	0
01041B01	gi|58382620|ref|XP_312059.2|	1.60E-18	2.231	7.72	5.73E-09	0.891	7.72	2.78E-04	-1.34	7.72	4.03E-04	3.12257	7.72	6.23E-09			2.231	0.891		0	1	0	0	0	1
01041B02			-0.234	14.74	9.02E-02	0.368	14.74	1.22E-02	0.602	14.74	8.30E-03	0.13452	14.74	4.88E-01			-0.234	0.368		0	0	0	0	0	0
01041B03	gi|28828113|gb|AAO50796.1|	4.2	-2.691	8.16	1.77E-06	-2.203	8.16	3.47E-05	0.488	8.16	4.04E-01	-4.89386	8.16	8.48E-08			-2.691	-2.203		1	0	1	0	0	0
01041B03	gi|28828113|gb|AAO50796.1|	4.2	-2.691	8.16	1.77E-06	-2.203	8.16	3.47E-05	0.488	8.16	4.04E-01	-4.89386	8.16	8.48E-08			-2.691	-2.203		1	0	1	0	0	0
01041B04			-0.787	10.36	2.54E-03	-0.988	10.36	4.98E-04	-0.202	10.36	5.91E-01	-1.77493	10.36	2.85E-05			-0.787	-0.988		0	0	0	0	0	0
01041B05			-0.585	7.08	4.48E-03	0.077	7.08	7.00E-01	0.662	7.08	2.72E-02	-0.50774	7.08	5.67E-02			-0.585	0.077		0	0	0	0	0	0
01041B06			1.276	9.33	9.69E-04	0.365	9.33	2.82E-01	-0.911	9.33	7.85E-02	1.64144	9.33	1.54E-03			1.276	0.365		0	1	0	0	0	0
01041B07			0.913	8.25	2.94E-06	0.173	8.25	1.98E-01	-0.74	8.25	1.76E-03	1.08519	8.25	1.23E-05			0.913	0.173		0	0	0	0	0	0
01041B08	gi|54609211|gb|AAV34821.1|	5.70E-90	-1.117	9.39	1.89E-04	-1.364	9.39	4.71E-05	-0.247	9.39	5.17E-01	-2.48072	9.39	1.41E-06			-1.117	-1.364		1	0	1	0	0	0
01041B09	gi|18253041|gb|AAL62465.1|	8.00E-124	-0.992	9.96	9.14E-04	-1.564	9.96	2.72E-05	-0.572	9.96	1.52E-01	-2.55664	9.96	2.07E-06			-0.992	-1.564		0	0	1	0	0	0
01041B10	gi|54609211|gb|AAV34821.1|	5.70E-90	-1.145	9.45	3.73E-04	-1.532	9.45	4.14E-05	-0.387	9.45	3.51E-01	-2.67714	9.45	1.80E-06			-1.145	-1.532		1	0	1	0	0	0
01041B11			0.007	10.85	9.81E-01	-0.368	10.85	1.25E-01	-0.375	10.85	3.06E-01	-0.36173	10.85	2.74E-01			0.007	-0.368		0	0	0	0	0	0
01041B12			0.803	8.29	3.82E-03	0.047	8.29	8.68E-01	-0.756	8.29	5.57E-02	0.84945	8.29	2.01E-02			0.803	0.047		0	0	0	0	0	0
01041C01	gi|57209245|emb|CAI40700.1|	0.046	2.716	10.77	1.78E-10	0.642	10.77	2.53E-03	-2.074	10.77	2.18E-06	3.35749	10.77	1.24E-09			2.716	0.642		0	1	0	0	0	1
01041C02			0.411	11.5	6.09E-02	-0.636	11.5	7.10E-03	-1.047	11.5	4.61E-03	-0.22444	11.5	4.61E-01			0.411	-0.636		0	0	0	0	0	1
01041C03			0.345	8.65	5.15E-03	0.575	8.65	1.13E-04	0.23	8.65	1.91E-01	0.91963	8.65	1.42E-05			0.345	0.575		0	0	0	0	0	0
01041C04	gi|58391956|ref|XP_318997.2|	5.40E-22	2.59	9.67	1.02E-12	0.758	9.67	8.01E-06	-1.832	9.67	3.11E-08	3.34786	9.67	4.90E-12			2.59	0.758		0	1	0	0	0	1
01041C05			0.877	8.82	4.59E-04	0.578	8.82	1.02E-02	-0.299	8.82	3.58E-01	1.45455	8.82	6.56E-05			0.877	0.578		0	0	0	0	0	0
01041C06			-0.995	7.01	7.58E-02	-0.73	7.01	1.95E-01	0.265	7.01	7.68E-01	-1.72482	7.01	2.96E-02			-0.995	-0.73		0	0	0	0	0	0
01041C07			0.317	10.9	1.22E-02	-0.003	10.9	9.84E-01	-0.319	10.9	8.30E-02	0.31413	10.9	6.05E-02			0.317	-0.003		0	0	0	0	0	0
01041C08			-0.859	9.9	7.36E-03	-1.219	9.9	6.24E-04	-0.36	9.9	4.44E-01	-2.07822	9.9	6.57E-05			-0.859	-1.219		0	0	1	0	0	0
01041C09			1.746	6.03	9.78E-04	0.812	6.03	8.20E-02	-0.933	6.03	1.88E-01	2.55789	6.03	5.22E-04			1.746	0.812		0	1	0	0	0	0
01041C10			0.057	7.25	7.98E-01	0.574	7.25	5.01E-03	0.517	7.25	8.91E-02	0.63038	7.25	2.59E-02			0.057	0.574		0	0	0	0	0	0
01041C11			-0.243	5.32	6.62E-01	0.97	5.32	4.46E-02	1.212	5.32	1.20E-01	0.72707	5.32	3.02E-01			-0.243	0.97		0	0	0	0	0	0
01041C12			0.015	6.09	9.74E-01	0.511	6.09	1.38E-01	0.496	6.09	3.84E-01	0.52602	6.09	3.04E-01			0.015	0.511		0	0	0	0	0	0
01041D01	gi|23613590|ref|NP_704611.1|	3.4	-1.947	9.03	1.55E-05	-1.813	9.03	5.31E-05	0.134	9.03	8.01E-01	-3.76054	9.03	4.09E-07			-1.947	-1.813		1	0	1	0	0	0
01041D02			0.548	9.35	2.89E-03	0.058	9.35	7.44E-01	-0.49	9.35	5.83E-02	0.60647	9.35	1.26E-02			0.548	0.058		0	0	0	0	0	0
01041D03			-0.242	14.88	1.23E-01	0.351	14.88	3.20E-02	0.593	14.88	1.94E-02	0.10957	14.88	6.26E-01			-0.242	0.351		0	0	0	0	0	0
01041D04			0.432	6.04	2.60E-01	0.714	6.04	4.08E-02	0.282	6.04	6.24E-01	1.14638	6.04	2.85E-02			0.432	0.714		0	0	0	0	0	0
01041D05			-0.339	5.4	4.71E-01	0.819	5.4	5.05E-02	1.157	5.4	8.84E-02	0.48013	5.4	4.34E-01			-0.339	0.819		0	0	0	0	0	0
01041D06			0.031	6.38	9.08E-01	0.803	6.38	1.47E-03	0.773	6.38	3.48E-02	0.83358	6.38	1.37E-02			0.031	0.803		0	0	0	0	0	0
01041D07			0.366	8.68	1.99E-02	0.132	8.68	3.89E-01	-0.234	8.68	3.16E-01	0.49748	8.68	2.11E-02			0.366	0.132		0	0	0	0	0	0
01041D08	gi|54609297|gb|AAV34864.1|	1.10E-82	-0.941	10.46	1.99E-03	-1.747	10.46	1.66E-05	-0.807	10.46	5.65E-02	-2.68811	10.46	2.10E-06			-0.941	-1.747		0	0	1	0	0	0
01041D09	gi|54636422|gb|EAL25825.1|	0.00000016	2.697	10.36	5.48E-11	0.751	10.36	3.33E-04	-1.947	10.36	1.54E-06	3.44777	10.36	2.54E-10			2.697	0.751		0	1	0	0	0	1
01041D10			1.093	5.97	3.24E-02	1.418	5.97	3.51E-03	0.325	5.97	6.55E-01	2.51127	5.97	7.80E-04			1.093	1.418		0	1	0	1	0	0
01041D11	gi|29124936|gb|AAO63550.1|	5.70E-17	0.719	12.76	2.35E-05	-0.044	12.76	7.45E-01	-0.763	12.76	9.58E-04	0.67545	12.76	7.17E-04			0.719	-0.044		0	0	0	0	0	0
01041D11			0.719	12.76	2.35E-05	-0.044	12.76	7.45E-01	-0.763	12.76	9.58E-04	0.67545	12.76	7.17E-04			0.719	-0.044		0	0	0	0	0	0
01041D12			2.494	8.55	6.83E-08	-0.061	8.55	8.30E-01	-2.554	8.55	9.41E-06	2.43254	8.55	3.76E-06			2.494	-0.061		0	1	0	0	0	1
1.04E+04			-0.055	8.19	7.67E-01	-0.009	8.19	9.66E-01	0.046	8.19	8.76E-01	-0.06347	8.19	7.99E-01			-0.055	-0.009		0	0	0	0	0	0
1.04E+05			-0.093	8.69	6.64E-01	-0.688	8.69	3.00E-03	-0.595	8.69	6.31E-02	-0.781	8.69	9.82E-03			-0.093	-0.688		0	0	0	0	0	0
1.04E+06			0.13	10.83	7.42E-01	-0.811	10.83	3.67E-02	-0.942	10.83	1.04E-01	-0.68125	10.83	1.94E-01			0.13	-0.811		0	0	0	0	0	0
1.04E+07			0.303	6.89	2.63E-01	0.568	6.89	2.32E-02	0.266	6.89	5.10E-01	0.87092	6.89	1.93E-02			0.303	0.568		0	0	0	0	0	0
1.04E+08			0.346	5.76	2.59E-01	0.622	5.76	5.10E-02	0.276	5.76	5.75E-01	0.96763	5.76	2.89E-02			0.346	0.622		0	0	0	0	0	0
1.04E+09			-1.087	6.71	6.88E-02	-0.64	6.71	2.86E-01	0.447	6.71	6.33E-01	-1.7269	6.71	3.89E-02			-1.087	-0.64		0	0	0	0	0	0
1.04E+10	gi|1374957|gb|AAC05598.1|	1.10E-93	-1.145	10.08	9.76E-04	-1.85	10.08	2.33E-05	-0.705	10.08	1.29E-01	-2.99594	10.08	1.93E-06			-1.145	-1.85		1	0	1	0	0	0
1.04E+11			2.352	9.8	8.32E-12	0.647	9.8	9.59E-05	-1.704	9.8	3.02E-07	2.99921	9.8	3.92E-11			2.352	0.647		0	1	0	0	0	1
1.04E+12			-0.101	7.01	5.39E-01	-0.001	7.01	9.92E-01	0.1	7.01	7.03E-01	-0.10267	7.01	6.55E-01			-0.101	-0.001		0	0	0	0	0	0
1.04E+13	gi|31241003|ref|XP_320915.1|	4.90E-57	-0.989	9.83	2.95E-03	-1.758	9.83	3.71E-05	-0.769	9.83	9.83E-02	-2.74667	9.83	4.34E-06			-0.989	-1.758		0	0	1	0	0	0
1.04E+14			1.375	11.78	4.82E-05	-0.239	11.78	3.60E-01	-1.615	11.78	7.31E-04	1.13614	11.78	3.41E-03			1.375	-0.239		0	1	0	0	0	1
1.04E+15	gi|54609231|gb|AAV34831.1|	6.20E-81	-0.78	11.01	3.95E-04	-0.748	11.01	6.11E-04	0.031	11.01	9.18E-01	-1.52813	11.01	1.02E-05			-0.78	-0.748		0	0	0	0	0	0
01041F01			0.797	8.02	1.55E-02	-0.175	8.02	5.90E-01	-0.972	8.02	4.67E-02	0.6215	8.02	1.53E-01			0.797	-0.175		0	0	0	0	0	0
01041F02			-0.046	11.49	8.14E-01	-0.001	11.49	9.94E-01	0.045	11.49	8.86E-01	-0.04738	11.49	8.59E-01			-0.046	-0.001		0	0	0	0	0	0
01041F03	gi|62083497|gb|AAX62473.1|	2.40E-54	-1.027	10.33	3.88E-04	-0.888	10.33	1.41E-03	0.14	10.33	7.17E-01	-1.91461	10.33	1.64E-05			-1.027	-0.888		1	0	0	0	0	0
01041F04			0.592	6.9	1.19E-02	0.666	6.9	5.91E-03	0.074	6.9	8.37E-01	1.25748	6.9	4.68E-04			0.592	0.666		0	0	0	0	0	0
01041F05			-0.01	9.58	9.57E-01	-0.176	9.58	3.14E-01	-0.166	9.58	5.41E-01	-0.18656	9.58	4.43E-01			-0.01	-0.176		0	0	0	0	0	0
01041F06			0.046	5.4	9.18E-01	1.163	5.4	4.40E-03	1.117	5.4	6.63E-02	1.20882	5.4	3.07E-02			0.046	1.163		0	0	0	1	0	0
01041F07	gi|62083327|gb|AAX62388.1|	3.30E-66	-1.136	9.2	5.58E-04	-1.386	9.2	1.24E-04	-0.25	9.2	5.69E-01	-2.52174	9.2	4.42E-06			-1.136	-1.386		1	0	1	0	0	0
01041F08			0.53	5.78	3.55E-01	0.593	5.78	3.10E-01	0.063	5.78	9.47E-01	1.12299	5.78	1.61E-01			0.53	0.593		0	0	0	0	0	0
01041F09			-0.189	6.99	3.20E-01	0.051	6.99	8.04E-01	0.241	6.99	4.25E-01	-0.13779	6.99	6.14E-01			-0.189	0.051		0	0	0	0	0	0
01041F10			0.195	9.3	2.08E-01	0.39	9.3	1.80E-02	0.195	9.3	4.28E-01	0.58552	9.3	1.06E-02			0.195	0.39		0	0	0	0	0	0
01041F11			0.226	12.18	7.06E-02	0.014	12.18	9.24E-01	-0.212	12.18	2.67E-01	0.2395	12.18	1.64E-01			0.226	0.014		0	0	0	0	0	0
01041F12			0.354	12.08	5.36E-03	-0.028	12.08	8.27E-01	-0.382	12.08	3.88E-02	0.32628	12.08	4.91E-02			0.354	-0.028		0	0	0	0	0	0
01041G01			-0.916	7.62	1.24E-04	-0.608	7.62	3.83E-03	0.307	7.62	2.93E-01	-1.52398	7.62	1.42E-05			-0.916	-0.608		0	0	0	0	0	0
01041G02			-0.053	5.88	8.96E-01	0.77	5.88	2.52E-02	0.823	5.88	1.31E-01	0.7164	5.88	1.44E-01			-0.053	0.77		0	0	0	0	0	0
01041G03			0.093	6.06	7.36E-01	0.802	6.06	2.54E-03	0.709	6.06	6.72E-02	0.89532	6.06	1.40E-02			0.093	0.802		0	0	0	0	0	0
01041G04			-0.564	8.62	5.81E-01	-0.319	8.62	7.61E-01	0.245	8.62	8.83E-01	-0.88317	8.62	5.29E-01			-0.564	-0.319		0	0	0	0	0	0
01041G05	gi|54636422|gb|EAL25825.1|	0.000000088	2.665	10.1	1.26E-11	0.703	10.1	1.98E-04	-1.962	10.1	3.56E-07	3.36809	10.1	6.16E-11			2.665	0.703		0	1	0	0	0	1
01041G06			-0.778	7.52	1.05E-01	-1.575	7.52	3.83E-03	-0.797	7.52	2.84E-01	-2.3528	7.52	1.72E-03			-0.778	-1.575		0	0	1	0	0	0
01041G07			-0.023	7.44	9.21E-01	-0.304	7.44	1.57E-01	-0.282	7.44	3.96E-01	-0.32702	7.44	2.70E-01			-0.023	-0.304		0	0	0	0	0	0
01041G08			-0.729	7.65	1.39E-02	-0.709	7.65	1.67E-02	0.019	7.65	9.67E-01	-1.43798	7.65	1.08E-03			-0.729	-0.709		0	0	0	0	0	0
01041G09	gi|13374275|gb|AAK20174.1|	9.90E-10	0.763	9.51	1.80E-02	0.183	9.51	5.65E-01	-0.58	9.51	2.25E-01	0.94608	9.51	3.09E-02			0.763	0.183		0	0	0	0	0	0
01041G10			1.129	9.44	7.08E-06	0.11	9.44	5.48E-01	-1.019	9.44	1.42E-03	1.23866	9.44	6.06E-05			1.129	0.11		0	1	0	0	0	1
01041G11	gi|29124932|gb|AAO63548.1|	5.10E-11	1.907	9.3	2.59E-07	0.039	9.3	8.73E-01	-1.868	9.3	5.44E-05	1.94685	9.3	6.76E-06			1.907	0.039		0	1	0	0	0	1
01041G12	mtRNA		-0.208	14.84	1.11E-01	0.551	14.84	4.90E-04	0.758	14.84	1.36E-03	0.3432	14.84	6.13E-02			-0.208	0.551		0	0	0	0	0	0
01041H01			0.251	10.52	4.99E-02	0.114	10.52	3.72E-01	-0.137	10.52	4.89E-01	0.36458	10.52	3.97E-02			0.251	0.114		0	0	0	0	0	0
01041H02	gi|56479484|ref|YP_161073.1|	0.235	0.968	9.8	1.97E-08	0.709	9.8	7.01E-06	-0.259	9.8	7.47E-02	1.67738	9.8	1.20E-09			0.968	0.709		0	0	0	0	0	0
01041H02	gi|56479484|ref|YP_161073.1|	0.235	0.968	9.8	1.97E-08	0.709	9.8	7.01E-06	-0.259	9.8	7.47E-02	1.67738	9.8	1.20E-09			0.968	0.709		0	0	0	0	0	0
01041H03	gi|56758970|gb|AAW27625.1|	0.0000025	1.501	8.58	3.70E-09	0.655	8.58	1.08E-04	-0.846	8.58	5.11E-04	2.15617	8.58	2.85E-09			1.501	0.655		0	1	0	0	0	0
01041H04			-0.848	7	1.18E-01	-0.669	7	2.26E-01	0.179	7	8.42E-01	-1.51643	7	4.85E-02			-0.848	-0.669		0	0	0	0	0	0
01041H05	gi|67083973|gb|AAY66921.1|	7.50E-76	-0.835	9.75	3.83E-03	-1.501	9.75	4.53E-05	-0.667	9.75	1.02E-01	-2.33628	9.75	5.86E-06			-0.835	-1.501		0	0	1	0	0	0
01041H06			0.111	7.88	5.34E-01	0.618	7.88	8.63E-04	0.507	7.88	5.10E-02	0.72979	7.88	3.96E-03			0.111	0.618		0	0	0	0	0	0
01041H07			-0.578	7.73	6.78E-03	-0.201	7.73	3.18E-01	0.376	7.73	2.23E-01	-0.77902	7.73	7.80E-03			-0.578	-0.201		0	0	0	0	0	0
01041H08			0.362	7.18	2.87E-02	0.781	7.18	6.26E-05	0.419	7.18	6.90E-02	1.14214	7.18	3.56E-05			0.362	0.781		0	0	0	0	0	0
01041H09			2.652	10.75	7.95E-11	0.721	10.75	5.18E-04	-1.931	10.75	1.92E-06	3.37304	10.75	3.66E-10			2.652	0.721		0	1	0	0	0	1
01041H10			0.214	7.31	1.35E-01	0.02	7.31	9.00E-01	-0.194	7.31	3.91E-01	0.2347	7.31	2.45E-01			0.214	0.02		0	0	0	0	0	0
01041H11			0.945	10.16	7.32E-04	-0.316	10.16	1.93E-01	-1.261	10.16	2.66E-03	0.62971	10.16	6.08E-02			0.945	-0.316		0	0	0	0	0	1
01041H12			1.009	9.75	7.96E-05	-0.085	9.75	6.82E-01	-1.094	9.75	1.92E-03	0.92313	9.75	2.30E-03			1.009	-0.085		0	1	0	0	0	1
01043A01			0.081	10.32	7.20E-01	-0.309	10.32	1.57E-01	-0.39	10.32	2.43E-01	-0.22847	10.32	4.51E-01			0.081	-0.309		0	0	0	0	0	0
01043A02	gi|20151567|gb|AAM11143.1|	3.60E-90	-1.106	9.32	8.73E-04	-1.305	9.32	2.54E-04	-0.2	9.32	6.60E-01	-2.41111	9.32	9.24E-06			-1.106	-1.305		1	0	1	0	0	0
01043A03			0	10.98	1.00E+00	0.082	10.98	7.14E-01	0.082	10.98	8.11E-01	0.08206	10.98	7.87E-01			0	0.082		0	0	0	0	0	0
01043A04			-0.886	10.01	2.92E-03	-1.296	10.01	1.72E-04	-0.41	10.01	3.28E-01	-2.18134	10.01	1.42E-05			-0.886	-1.296		0	0	1	0	0	0
01043A05			0.118	7.55	3.87E-01	0.491	7.55	7.32E-04	0.372	7.55	6.38E-02	0.60901	7.55	2.37E-03			0.118	0.491		0	0	0	0	0	0
01043A06	gi|15213776|gb|AAK92163.1|	1.20E-47	-0.823	9.64	1.27E-02	-1.144	9.64	1.49E-03	-0.321	9.64	5.15E-01	-1.96733	9.64	1.70E-04			-0.823	-1.144		0	0	1	0	0	0
01043A07	gi|29124930|gb|AAO63547.1|	2.60E-28	1.918	8.82	9.84E-07	-0.546	8.82	3.72E-02	-2.464	8.82	9.30E-06	1.37224	8.82	6.84E-04			1.918	-0.546		0	1	0	0	0	1
01043A08			0.065	6.28	8.11E-01	0.62	6.28	1.02E-02	0.555	6.28	1.34E-01	0.68477	6.28	4.40E-02			0.065	0.62		0	0	0	0	0	0
01043A09	gi|7302880|gb|AAF57953.1|	5.10E-14	2.249	9.05	4.68E-12	0.628	9.05	5.88E-05	-1.621	9.05	2.04E-07	2.87737	9.05	2.43E-11			2.249	0.628		0	1	0	0	0	1
01043A09	gi|7302880|gb|AAF57953.1|	5.10E-14	2.249	9.05	4.68E-12	0.628	9.05	5.88E-05	-1.621	9.05	2.04E-07	2.87737	9.05	2.43E-11			2.249	0.628		0	1	0	0	0	1
01043A10			0.593	7.15	1.04E-02	-0.029	7.15	9.06E-01	-0.622	7.15	6.56E-02	0.56448	7.15	6.43E-02			0.593	-0.029		0	0	0	0	0	0
01043A11			0.476	9.62	5.86E-04	0.545	9.62	2.18E-04	0.069	9.62	7.14E-01	1.02163	9.62	6.70E-06			0.476	0.545		0	0	0	0	0	0
01043A11			0.476	9.62	5.86E-04	0.545	9.62	2.18E-04	0.069	9.62	7.14E-01	1.02163	9.62	6.70E-06			0.476	0.545		0	0	0	0	0	0
01043A12	gi|19922188|ref|NP_610901.1|	7.20E-15	2.426	9.47	9.49E-10	0.451	9.47	2.30E-02	-1.975	9.47	4.22E-06	2.87724	9.47	1.14E-08			2.426	0.451		0	1	0	0	0	1
01043B01	gi|54636422|gb|EAL25825.1|	0.00000016	2.649	10.31	3.74E-11	0.701	10.31	4.06E-04	-1.948	10.31	8.99E-07	3.35004	10.31	2.11E-10			2.649	0.701		0	1	0	0	0	1
01043B02			1.409	7.52	1.45E-04	0.183	7.52	4.67E-01	-1.226	7.52	6.82E-03	1.59155	7.52	3.61E-04			1.409	0.183		0	1	0	0	0	1
01043B03	gi|54609211|gb|AAV34821.1|	5.70E-90	-1.24	9.48	2.45E-04	-1.434	9.48	8.92E-05	-0.193	9.48	6.59E-01	-2.6741	9.48	2.42E-06			-1.24	-1.434		1	0	1	0	0	0
01043B04	gi|58379832|ref|XP_310082.2|	1.70E-45	2.682	7.71	2.11E-09	0.775	7.71	1.41E-03	-1.907	7.71	2.68E-05	3.45713	7.71	6.80E-09			2.682	0.775		0	1	0	0	0	1
01043B05	gi|48095863|ref|XP_392359.1|	2.40E-53	0.803	9.47	1.26E-03	-0.913	9.47	5.14E-04	-1.717	9.47	9.77E-05	-0.11018	9.47	7.21E-01			0.803	-0.913		0	0	0	0	0	1
01043B06	gi|29124932|gb|AAO63548.1|	5.10E-11	1.021	9.91	1.87E-05	0.601	9.91	2.36E-03	-0.42	9.91	1.19E-01	1.62204	9.91	3.52E-06			1.021	0.601		0	1	0	0	0	0
01043B07			0.11	9.82	4.42E-01	0.547	9.82	1.02E-03	0.437	9.82	4.88E-02	0.65629	9.82	2.45E-03			0.11	0.547		0	0	0	0	0	0
01043B08	gi|33300450|emb|CAE17945.1|	2.9	-0.141	10.5	6.64E-01	-0.036	10.5	9.18E-01	0.105	10.5	8.39E-01	-0.17784	10.5	6.88E-01			-0.141	-0.036		0	0	0	0	0	0
01043B09			0.075	8.56	6.83E-01	-0.052	8.56	7.83E-01	-0.128	8.56	6.49E-01	0.02319	8.56	9.30E-01			0.075	-0.052		0	0	0	0	0	0
01043B10			0.393	11.93	2.44E-03	0.088	11.93	4.60E-01	-0.304	11.93	9.14E-02	0.48118	11.93	5.61E-03			0.393	0.088		0	0	0	0	0	0
01043B11	gi|29124936|gb|AAO63550.1|	5.70E-17	0.655	12.38	4.07E-05	-0.013	12.38	9.26E-01	-0.668	12.38	1.87E-03	0.64209	12.38	7.71E-04			0.655	-0.013		0	0	0	0	0	0
01043B12	gi|58381567|ref|XP_311331.2|	0.883	2.351	8.4	2.01E-09	0.402	8.4	1.22E-02	-1.949	8.4	1.87E-06	2.75345	8.4	9.37E-09			2.351	0.402		0	1	0	0	0	1
01043C01			0.234	12.32	2.24E-01	-0.495	12.32	1.60E-02	-0.729	12.32	1.94E-02	-0.26138	12.32	3.36E-01			0.234	-0.495		0	0	0	0	0	0
01043C02			-0.487	11.05	1.29E-03	-0.143	11.05	2.89E-01	0.344	11.05	9.32E-02	-0.63051	11.05	1.99E-03			-0.487	-0.143		0	0	0	0	0	0
01043C03			0.019	7.67	9.20E-01	0.227	7.67	2.13E-01	0.208	7.67	4.63E-01	0.24654	7.67	3.27E-01			0.019	0.227		0	0	0	0	0	0
01043C04			-0.484	11.62	2.91E-02	-0.538	11.62	1.73E-02	-0.054	11.62	8.82E-01	-1.02168	11.62	1.91E-03			-0.484	-0.538		0	0	0	0	0	0
01043C05			0.35	5.96	3.89E-01	0.155	5.96	7.20E-01	-0.196	5.96	7.66E-01	0.50522	5.96	3.75E-01			0.35	0.155		0	0	0	0	0	0
01043C06			1.2	9.61	4.00E-06	0.194	9.61	2.85E-01	-1.006	9.61	1.71E-03	1.39418	9.61	2.04E-05			1.2	0.194		0	1	0	0	0	1
01043C07			0.687	7.32	1.90E-02	0.248	7.32	3.85E-01	-0.439	7.32	3.11E-01	0.93468	7.32	2.01E-02			0.687	0.248		0	0	0	0	0	0
01043C08			0.412	9.28	4.34E-02	0.132	9.28	5.21E-01	-0.28	9.28	3.67E-01	0.54429	9.28	5.24E-02			0.412	0.132		0	0	0	0	0	0
01043C09	gi|54636422|gb|EAL25825.1|	0.000000088	2.685	9.41	8.71E-11	0.88	9.41	1.24E-04	-1.805	9.41	5.15E-06	3.56478	9.41	2.54E-10			2.685	0.88		0	1	0	0	0	1
01043C10			1.919	8.1	6.86E-06	-0.092	8.1	7.73E-01	-2.011	8.1	4.31E-04	1.82629	8.1	2.33E-04			1.919	-0.092		0	1	0	0	0	1
01043C11			0.331	6.39	2.15E-01	0.333	6.39	1.61E-01	0.002	6.39	9.96E-01	0.66463	6.39	6.23E-02			0.331	0.333		0	0	0	0	0	0
01043C12			0.972	8.06	1.01E-04	0.526	8.06	4.29E-03	-0.446	8.06	1.01E-01	1.49788	8.06	1.40E-05			0.972	0.526		0	0	0	0	0	0
01043D01			-0.18	7.73	3.22E-01	-0.626	7.73	2.58E-03	-0.445	7.73	1.17E-01	-0.80622	7.73	3.60E-03			-0.18	-0.626		0	0	0	0	0	0
01043D02	gi|29124932|gb|AAO63548.1|	5.10E-11	1.991	9.12	6.96E-07	0.047	9.12	8.67E-01	-1.944	9.12	1.37E-04	2.03849	9.12	1.60E-05			1.991	0.047		0	1	0	0	0	1
01043D03			0.754	9.95	2.49E-03	0.848	9.95	1.20E-03	0.093	9.95	7.98E-01	1.60164	9.95	5.10E-05			0.754	0.848		0	0	0	0	0	0
01043D04			0.389	10.24	8.36E-03	0.864	10.24	1.13E-05	0.476	10.24	2.08E-02	1.2528	10.24	3.64E-06			0.389	0.864		0	0	0	0	0	0
01043D05			-0.26	15.06	4.75E-02	0.362	15.06	8.97E-03	0.622	15.06	4.54E-03	0.10256	15.06	5.73E-01			-0.26	0.362		0	0	0	0	0	0
01043D06			0.186	9.98	2.39E-01	0.568	9.98	1.80E-03	0.382	9.98	1.20E-01	0.7537	9.98	2.03E-03			0.186	0.568		0	0	0	0	0	0
01043D07	gi|66556093|ref|XP_397089.2|	6.30E-41	-0.109	8.21	5.74E-01	0.458	8.21	2.15E-02	0.567	8.21	5.50E-02	0.34834	8.21	1.89E-01			-0.109	0.458		0	0	0	0	0	0
01043D08			0.051	6.39	8.12E-01	0.491	6.39	1.05E-02	0.44	6.39	1.36E-01	0.54237	6.39	4.50E-02			0.051	0.491		0	0	0	0	0	0
01043D09			-0.047	11.11	8.92E-01	-0.46	11.11	1.51E-01	-0.413	11.11	4.02E-01	-0.50605	11.11	2.51E-01			-0.047	-0.46		0	0	0	0	0	0
01043D10			-0.917	10.01	3.84E-03	-1.147	10.01	8.14E-04	-0.23	10.01	6.17E-01	-2.06315	10.01	5.22E-05			-0.917	-1.147		0	0	1	0	0	0
01043D11			-1.012	9.75	1.70E-03	-1.049	9.75	1.49E-03	-0.037	9.75	9.37E-01	-2.06145	9.75	4.59E-05			-1.012	-1.049		1	0	1	0	0	0
01043D12			-0.203	10.77	3.54E-01	-0.719	10.77	3.53E-03	-0.516	10.77	1.30E-01	-0.92287	10.77	5.00E-03			-0.203	-0.719		0	0	0	0	0	0
1.04E+04			-0.73	10.14	1.42E-02	-1.216	10.14	4.01E-04	-0.486	10.14	2.66E-01	-1.94625	10.14	7.08E-05			-0.73	-1.216		0	0	1	0	0	0
1.04E+05			-0.162	7.42	3.79E-01	0.482	7.42	6.65E-03	0.644	7.42	2.11E-02	0.32065	7.42	1.83E-01			-0.162	0.482		0	0	0	0	0	0
1.04E+06	gi|54636422|gb|EAL25825.1|	0.00000016	2.647	10.11	5.79E-11	0.679	10.11	6.70E-04	-1.967	10.11	1.20E-06	3.32561	10.11	3.25E-10			2.647	0.679		0	1	0	0	0	1
1.04E+07			0.269	7.39	2.24E-01	0.682	7.39	5.56E-03	0.413	7.39	2.32E-01	0.95066	7.39	4.62E-03			0.269	0.682		0	0	0	0	0	0
1.04E+08	gi|38048259|gb|AAR10032.1|	1.30E-70	0.537	8.59	6.11E-03	-0.834	8.59	2.43E-04	-1.371	8.59	1.51E-04	-0.29735	8.59	2.42E-01			0.537	-0.834		0	0	0	0	0	1
1.04E+09			0.645	7.2	5.48E-02	0.47	7.2	1.60E-01	-0.175	7.2	7.41E-01	1.11547	7.2	1.90E-02			0.645	0.47		0	0	0	0	0	0
1.04E+10	gi|56199476|gb|AAV84227.1|	0.006	0.517	8.64	2.53E-03	0.245	8.64	1.19E-01	-0.272	8.64	2.56E-01	0.76203	8.64	1.49E-03			0.517	0.245		0	0	0	0	0	0
1.04E+11			0.958	8.08	4.16E-03	-0.34	8.08	2.65E-01	-1.298	8.08	9.75E-03	0.6172	8.08	1.43E-01			0.958	-0.34		0	0	0	0	0	1
1.04E+12			0.52	9.16	4.56E-04	0.103	9.16	4.19E-01	-0.417	9.16	3.25E-02	0.6228	9.16	1.28E-03			0.52	0.103		0	0	0	0	0	0
1.04E+13			0.316	9.79	3.09E-02	0.544	9.79	1.02E-03	0.229	9.79	2.98E-01	0.86002	9.79	2.38E-04			0.316	0.544		0	0	0	0	0	0
1.04E+14			-0.885	9.56	3.79E-04	-0.438	9.56	3.97E-02	0.447	9.56	1.63E-01	-1.32346	9.56	1.45E-04			-0.885	-0.438		0	0	0	0	0	0
1.04E+15			0.275	11.45	3.17E-02	0.032	11.45	8.13E-01	-0.243	11.45	2.07E-01	0.30668	11.45	7.69E-02			0.275	0.032		0	0	0	0	0	0
01043F01			-0.408	7.03	3.23E-02	0.129	7.03	4.24E-01	0.537	7.03	4.65E-02	-0.27881	7.03	2.44E-01			-0.408	0.129		0	0	0	0	0	0
01043F02			0.878	11.51	2.88E-06	0.672	11.51	7.75E-05	-0.206	11.51	2.96E-01	1.55091	11.51	2.08E-07			0.878	0.672		0	0	0	0	0	0
01043F03	gi|7331949|gb|AAF60637.1|	0.002	0.433	8.54	4.47E-03	0.659	8.54	2.00E-04	0.226	8.54	2.97E-01	1.09203	8.54	2.04E-05			0.433	0.659		0	0	0	0	0	0
01043F04			0.437	9.65	3.07E-02	-0.012	9.65	9.59E-01	-0.45	9.65	1.37E-01	0.42499	9.65	1.19E-01			0.437	-0.012		0	0	0	0	0	0
01043F05			-0.283	15.12	5.26E-02	0.363	15.12	1.65E-02	0.646	15.12	6.93E-03	0.08033	15.12	6.91E-01			-0.283	0.363		0	0	0	0	0	0
01043F06	gi|50751600|ref|XP_422472.1|	1.90E-48	-1.076	8.71	2.54E-04	-1.171	8.71	1.51E-04	-0.095	8.71	8.07E-01	-2.24659	8.71	3.32E-06			-1.076	-1.171		1	0	1	0	0	0
01043F07			0.138	11.02	5.86E-01	-0.747	11.02	5.73E-03	-0.885	11.02	2.36E-02	-0.60942	11.02	7.64E-02			0.138	-0.747		0	0	0	0	0	0
01043F08			0.295	13.15	1.47E-02	0.102	13.15	3.82E-01	-0.193	13.15	2.78E-01	0.39747	13.15	1.66E-02			0.295	0.102		0	0	0	0	0	0
01043F09			-0.218	15.17	8.50E-02	0.554	15.17	3.36E-04	0.772	15.17	8.81E-04	0.33608	15.17	5.74E-02			-0.218	0.554		0	0	0	0	0	0
01043F10			0.401	12.63	1.12E-03	0.107	12.63	3.27E-01	-0.294	12.63	7.62E-02	0.50729	12.63	2.03E-03			0.401	0.107		0	0	0	0	0	0
01043F11	gi|50918313|ref|XP_469553.1|	4.4	0.751	11.58	6.40E-06	0.191	11.58	1.07E-01	-0.56	11.58	4.78E-03	0.94179	11.58	1.42E-05			0.751	0.191		0	0	0	0	0	0
01043F12			-0.396	11.32	6.39E-02	-1.161	11.32	5.67E-05	-0.765	11.32	2.27E-02	-1.55651	11.32	3.51E-05			-0.396	-1.161		0	0	1	0	0	0
01043G01			-0.306	4.34	6.56E-01	1.348	4.34	4.76E-02	1.654	4.34	1.05E-01	1.04269	4.34	2.59E-01			-0.306	1.348		0	0	0	1	0	0
01043G02	gi|1223914|gb|AAB47214.1|	0.202	0.27	7.76	1.50E-01	0.818	7.76	1.75E-04	0.548	7.76	4.92E-02	1.08834	7.76	2.92E-04			0.27	0.818		0	0	0	0	0	0
01043G03	gi|54609211|gb|AAV34821.1|	5.70E-90	-1.177	9.87	1.38E-04	-1.196	9.87	1.51E-04	-0.018	9.87	9.64E-01	-2.37277	9.87	2.48E-06			-1.177	-1.196		1	0	1	0	0	0
01043G04			0.485	7.7	8.95E-03	0.695	7.7	2.80E-04	0.209	7.7	4.02E-01	1.17995	7.7	5.63E-05			0.485	0.695		0	0	0	0	0	0
01043G05	gi|62083395|gb|AAX62422.1|	2.00E-98	-1.203	9.42	3.48E-04	-2.002	9.42	8.55E-06	-0.799	9.42	6.43E-02	-3.2046	9.42	4.04E-07			-1.203	-2.002		1	0	1	0	0	0
01043G05	gi|62083395|gb|AAX62422.1|	2.00E-98	-1.203	9.42	3.48E-04	-2.002	9.42	8.55E-06	-0.799	9.42	6.43E-02	-3.2046	9.42	4.04E-07			-1.203	-2.002		1	0	1	0	0	0
01043G06			0.005	6.61	9.87E-01	0.826	6.61	2.24E-03	0.821	6.61	3.93E-02	0.83088	6.61	2.25E-02			0.005	0.826		0	0	0	0	0	0
01043G07			0.215	11.19	5.66E-01	-0.816	11.19	3.17E-02	-1.031	11.19	6.90E-02	-0.60037	11.19	2.40E-01			0.215	-0.816		0	0	0	0	0	0
01043G08			-0.105	7.33	6.32E-01	0.171	7.33	4.26E-01	0.276	7.33	4.03E-01	0.06593	7.33	8.26E-01			-0.105	0.171		0	0	0	0	0	0
01043G09			-0.7	5.92	3.95E-02	0.276	5.92	3.39E-01	0.976	5.92	4.46E-02	-0.42387	5.92	3.24E-01			-0.7	0.276		0	0	0	0	0	0
01043G10			-0.3	12.75	1.02E-01	0.794	12.75	3.90E-04	1.094	12.75	1.11E-03	0.49355	12.75	5.61E-02			-0.3	0.794		0	0	0	0	1	0
01043G11			1.128	10.58	3.35E-06	0.354	10.58	3.86E-02	-0.775	10.58	5.63E-03	1.48204	10.58	5.12E-06			1.128	0.354		0	1	0	0	0	0
01043G12			0.122	7.72	4.83E-01	-0.397	7.72	2.77E-02	-0.519	7.72	5.38E-02	-0.27405	7.72	2.56E-01			0.122	-0.397		0	0	0	0	0	0
01043H01			-1.058	10.41	3.73E-04	-0.777	10.41	4.52E-03	0.281	10.41	4.70E-01	-1.83448	10.41	3.23E-05			-1.058	-0.777		1	0	0	0	0	0
01043H02	gi|62083425|gb|AAX62437.1|	0.000078	0.331	13.17	3.91E-03	0.185	13.17	8.36E-02	-0.146	13.17	3.74E-01	0.51677	13.17	1.53E-03			0.331	0.185		0	0	0	0	0	0
01043H03			0.743	7.94	1.60E-04	0.222	7.94	1.64E-01	-0.521	7.94	3.53E-02	0.96493	7.94	2.21E-04			0.743	0.222		0	0	0	0	0	0
01043H04	gi|66730557|ref|NP_001019390.1|	4.00E-82	-1.147	9.25	1.69E-04	-1.381	9.25	4.71E-05	-0.234	9.25	5.45E-01	-2.52844	9.25	1.33E-06			-1.147	-1.381		1	0	1	0	0	0
01043H05			1.161	7.6	3.10E-06	0.555	7.6	3.40E-03	-0.606	7.6	2.42E-02	1.71682	7.6	1.63E-06			1.161	0.555		0	1	0	0	0	0
01043H06			0.103	7.25	6.20E-01	0.254	7.25	2.11E-01	0.152	7.25	6.34E-01	0.35717	7.25	2.02E-01			0.103	0.254		0	0	0	0	0	0
01043H07	gi|58385591|ref|XP_314066.2|	2.50E-09	0.196	7.75	1.07E-01	0.645	7.75	3.72E-05	0.449	7.75	1.56E-02	0.84024	7.75	5.32E-05			0.196	0.645		0	0	0	0	0	0
01043H08			-0.032	5.63	9.47E-01	0.64	5.63	1.08E-01	0.673	5.63	3.03E-01	0.60762	5.63	3.04E-01			-0.032	0.64		0	0	0	0	0	0
01043H09			0.725	8.49	1.19E-05	0.594	8.49	1.23E-04	-0.131	8.49	4.85E-01	1.31875	8.49	6.19E-07			0.725	0.594		0	0	0	0	0	0
01043H10			-0.622	10.44	9.48E-03	-0.995	10.44	3.22E-04	-0.373	10.44	2.83E-01	-1.6165	10.44	4.59E-05			-0.622	-0.995		0	0	0	0	0	0
01043H11			0.763	9.86	4.41E-03	0.86	9.86	2.01E-03	0.097	9.86	8.05E-01	1.62322	9.86	1.15E-04			0.763	0.86		0	0	0	0	0	0
01043H12			-1.134	10.21	5.27E-04	-1.102	10.21	7.29E-04	0.032	10.21	9.44E-01	-2.23632	10.21	1.36E-05			-1.134	-1.102		1	0	1	0	0	0
01044A01			-0.603	10.38	3.25E-02	-1.202	10.38	3.41E-04	-0.599	10.38	1.57E-01	-1.8051	10.38	1.08E-04			-0.603	-1.202		0	0	1	0	0	0
01044A02	gi|57101310|ref|XP_533870.1|	5.10E-34	-0.816	9.48	1.34E-03	-0.801	9.48	1.76E-03	0.015	9.48	9.67E-01	-1.61732	9.48	4.36E-05			-0.816	-0.801		0	0	0	0	0	0
01044A03			0.045	10.73	6.94E-01	-0.124	10.73	2.69E-01	-0.169	10.73	3.24E-01	-0.07847	10.73	6.18E-01			0.045	-0.124		0	0	0	0	0	0
01044A04	gi|5091610|gb|AAD39599.1|	2.5	0.278	7.23	1.82E-01	0.703	7.23	1.25E-03	0.425	7.23	1.65E-01	0.98125	7.23	1.66E-03			0.278	0.703		0	0	0	0	0	0
01044A05	gi|56508706|emb|CAH83099.1|	1.7	3.06	10.08	6.84E-09	3.008	10.08	1.16E-07	-0.053	10.08	8.92E-01	6.06806	10.08	6.07E-11			3.06	3.008		0	1	0	1	0	0
01044A05	gi|56508706|emb|CAH83099.1|	1.7	3.06	10.08	6.84E-09	3.008	10.08	1.16E-07	-0.053	10.08	8.92E-01	6.06806	10.08	6.07E-11			3.06	3.008		0	1	0	1	0	0
01044A06			0.9	7.68	1.53E-05	0.417	7.68	1.03E-02	-0.483	7.68	4.12E-02	1.31645	7.68	6.65E-06			0.9	0.417		0	0	0	0	0	0
01044A07	gi|56199452|gb|AAV84215.1|	0	-0.395	10.96	1.29E-01	-1.481	10.96	4.71E-05	-1.086	10.96	1.13E-02	-1.8764	10.96	4.85E-05			-0.395	-1.481		0	0	1	0	0	1
01044A08			-0.013	9.35	9.67E-01	-0.69	9.35	1.54E-02	-0.678	9.35	1.02E-01	-0.70317	9.35	6.23E-02			-0.013	-0.69		0	0	0	0	0	0
01044A09			-0.185	5.72	6.08E-01	-0.268	5.72	4.49E-01	-0.083	5.72	8.87E-01	-0.45286	5.72	3.53E-01			-0.185	-0.268		0	0	0	0	0	0
01044A10			1.352	6.3	1.83E-03	0.548	6.3	1.62E-01	-0.804	6.3	1.80E-01	1.90034	6.3	1.53E-03			1.352	0.548		0	1	0	0	0	0
01044A11			0.228	11.7	4.34E-02	0.057	11.7	6.22E-01	-0.171	11.7	3.19E-01	0.28485	11.7	6.55E-02			0.228	0.057		0	0	0	0	0	0
01044A12	gi|20513964|gb|AAM22880.1|	0.000058	-0.783	7	9.05E-02	-0.848	7	7.22E-02	-0.064	7	9.34E-01	-1.63092	7	1.47E-02			-0.783	-0.848		0	0	0	0	0	0
01044B01	gi|23170505|gb|AAF52149.2|	0.002	0.483	9.78	1.61E-02	-0.67	9.78	2.04E-03	-1.154	9.78	1.01E-03	-0.18715	9.78	4.87E-01			0.483	-0.67		0	0	0	0	0	1
01044B02			0.202	7.35	1.81E-01	0.43	7.35	4.12E-03	0.229	7.35	3.01E-01	0.63206	7.35	3.86E-03			0.202	0.43		0	0	0	0	0	0
01044B03	gi|20513978|gb|AAM22887.1|	0.111	2.74	10.33	2.91E-10	0.742	10.33	1.20E-03	-1.998	10.33	5.57E-06	3.4815	10.33	1.39E-09			2.74	0.742		0	1	0	0	0	1
01044B04			-0.736	9.59	3.33E-03	-0.78	9.59	2.52E-03	-0.044	9.59	9.06E-01	-1.51587	9.59	1.03E-04			-0.736	-0.78		0	0	0	0	0	0
01044B05			-0.762	10.46	1.62E-03	-0.79	10.46	1.43E-03	-0.028	10.46	9.37E-01	-1.55195	10.46	4.30E-05			-0.762	-0.79		0	0	0	0	0	0
01044B06			1.546	6.99	2.46E-05	0.505	6.99	6.86E-02	-1.042	6.99	1.71E-02	2.05121	6.99	2.77E-05			1.546	0.505		0	1	0	0	0	1
01044B07	mtRNA		-0.266	14.36	3.20E-02	0.541	14.36	2.83E-04	0.807	14.36	4.30E-04	0.27492	14.36	1.01E-01			-0.266	0.541		0	0	0	0	0	0
01044B08	gi|37183315|gb|AAQ89457.1|	0.0000036	1.74	9.48	1.83E-07	0.352	9.48	8.10E-02	-1.387	9.48	3.14E-04	2.09234	9.48	1.07E-06			1.74	0.352		0	1	0	0	0	1
01044B09			0.251	11.38	1.66E-01	-0.327	11.38	8.00E-02	-0.578	11.38	4.39E-02	-0.07595	11.38	7.73E-01			0.251	-0.327		0	0	0	0	0	0
01044B10	gi|13491272|gb|AAK27862.1|	0.00000013	-1.165	9.74	2.52E-04	-1.451	9.74	5.10E-05	-0.286	9.74	4.85E-01	-2.61555	9.74	1.73E-06			-1.165	-1.451		1	0	1	0	0	0
01044B11			1.179	6.91	7.96E-06	0.332	6.91	3.62E-02	-0.847	6.91	3.63E-03	1.51161	6.91	7.00E-06			1.179	0.332		0	1	0	0	0	0
01044B12	gi|48142692|ref|XP_393605.1|	0.06	0.25	8.47	4.10E-02	0.752	8.47	1.15E-05	0.502	8.47	7.74E-03	1.00288	8.47	8.23E-06			0.25	0.752		0	0	0	0	0	0
01044C01			0.187	6.99	3.09E-01	0.633	6.99	1.05E-03	0.446	6.99	9.75E-02	0.82047	6.99	2.43E-03			0.187	0.633		0	0	0	0	0	0
01044C02	gi|3004821|gb|AAC39088.1|	1.60E-61	-1.015	9.76	4.81E-04	-1.259	9.76	9.44E-05	-0.244	9.76	5.25E-01	-2.27437	9.76	3.37E-06			-1.015	-1.259		1	0	1	0	0	0
01044C03	gi|56462258|gb|AAV91412.1|	2.90E-42	-1.253	6.77	1.97E-02	-0.74	6.77	1.56E-01	0.513	6.77	5.27E-01	-1.99366	6.77	8.38E-03			-1.253	-0.74		1	0	0	0	0	0
01044C04			-0.581	14.5	8.18E-03	-0.059	14.5	7.90E-01	0.522	14.5	9.91E-02	-0.63907	14.5	2.92E-02			-0.581	-0.059		0	0	0	0	0	0
01044C05	gi|7301992|gb|AAF57097.1|	0.0000011	2.877	10.36	2.66E-11	0.8	10.36	2.13E-04	-2.076	10.36	8.11E-07	3.6767	10.36	1.24E-10			2.877	0.8		0	1	0	0	0	1
01044C06			0.07	11.36	6.48E-01	-0.095	11.36	5.38E-01	-0.165	11.36	4.81E-01	-0.02418	11.36	9.11E-01			0.07	-0.095		0	0	0	0	0	0
01044C07			0.032	14.12	8.85E-01	0.401	14.12	5.00E-02	0.369	14.12	2.33E-01	0.4325	14.12	1.19E-01			0.032	0.401		0	0	0	0	0	0
01044C08	gi|58702032|gb|AAH90247.1|	0.00000064	-0.158	6.73	3.52E-01	0.457	6.73	5.95E-03	0.615	6.73	1.85E-02	0.29816	6.73	1.82E-01			-0.158	0.457		0	0	0	0	0	0
01044C09			-0.161	6.76	2.23E-01	0.519	6.76	3.81E-04	0.68	6.76	2.54E-03	0.35788	6.76	4.37E-02			-0.161	0.519		0	0	0	0	0	0
01044C10			0.058	7.61	7.47E-01	0.168	7.61	3.29E-01	0.111	7.61	6.82E-01	0.22586	7.61	3.41E-01			0.058	0.168		0	0	0	0	0	0
01044C11			0.602	9.2	1.05E-04	0.564	9.2	2.28E-04	-0.038	9.2	8.49E-01	1.1662	9.2	2.71E-06			0.602	0.564		0	0	0	0	0	0
01044C12			0.474	9.77	3.78E-03	0.137	9.77	3.70E-01	-0.337	9.77	1.46E-01	0.61071	9.77	5.99E-03			0.474	0.137		0	0	0	0	0	0
01044D01			-0.082	9.13	7.78E-01	-0.358	9.13	1.98E-01	-0.276	9.13	5.23E-01	-0.43934	9.13	2.51E-01			-0.082	-0.358		0	0	0	0	0	0
01044D02			0.625	11.52	2.64E-05	0.134	11.52	2.30E-01	-0.491	11.52	7.50E-03	0.75968	11.52	7.25E-05			0.625	0.134		0	0	0	0	0	0
01044D03			0.541	6.32	9.91E-02	-0.281	6.32	4.01E-01	-0.823	6.32	1.04E-01	0.26027	6.32	5.76E-01			0.541	-0.281		0	0	0	0	0	0
01044D04			2.604	9.1	3.01E-07	0.532	9.1	9.15E-02	-2.072	9.1	4.42E-04	3.13608	9.1	1.66E-06			2.604	0.532		0	1	0	0	0	1
01044D05			-0.166	14.5	2.31E-01	0.602	14.5	4.11E-04	0.768	14.5	2.01E-03	0.436	14.5	2.92E-02			-0.166	0.602		0	0	0	0	0	0
01044D06			0.151	8.86	4.58E-01	-0.283	8.86	1.66E-01	-0.434	8.86	1.65E-01	-0.13213	8.86	6.45E-01			0.151	-0.283		0	0	0	0	0	0
01044D07			0.061	5.66	7.81E-01	0.521	5.66	9.08E-03	0.459	5.66	1.31E-01	0.58174	5.66	3.80E-02			0.061	0.521		0	0	0	0	0	0
01044D08			1.352	8.76	6.21E-04	0.368	8.76	2.79E-01	-0.983	8.76	5.88E-02	1.72006	8.76	1.08E-03			1.352	0.368		0	1	0	0	0	0
01044D09	gi|15213768|gb|AAK92159.1|	1.10E-57	-1.035	10.7	1.80E-04	-1.642	10.7	7.01E-06	-0.607	10.7	7.79E-02	-2.67725	10.7	2.42E-07			-1.035	-1.642		1	0	1	0	0	0
01044D10	gi|54636052|gb|EAL25455.1|	2.80E-14	-0.896	9.63	5.82E-04	-1.366	9.63	2.21E-05	-0.471	9.63	1.68E-01	-2.26207	9.63	1.43E-06			-0.896	-1.366		0	0	1	0	0	0
01044D11			-0.861	10.07	1.56E-03	-1.305	10.07	6.33E-05	-0.445	10.07	2.35E-01	-2.16619	10.07	4.87E-06			-0.861	-1.305		0	0	1	0	0	0
01044D12			0.308	6.94	1.19E-01	0.005	6.94	9.83E-01	-0.303	6.94	3.26E-01	0.31272	6.94	2.60E-01			0.308	0.005		0	0	0	0	0	0
1.04E+04	gi|8670809|emb|CAB94909.1|	2.00E-70	0.061	5.58	8.83E-01	0.499	5.58	1.32E-01	0.438	5.58	4.27E-01	0.55981	5.58	2.54E-01			0.061	0.499		0	0	0	0	0	0
1.04E+05			0.188	5.85	4.95E-01	0.459	5.85	5.95E-02	0.271	5.85	5.00E-01	0.64734	5.85	7.14E-02			0.188	0.459		0	0	0	0	0	0
1.04E+06			0.176	10.66	4.78E-01	-0.567	10.66	2.71E-02	-0.743	10.66	5.26E-02	-0.39062	10.66	2.56E-01			0.176	-0.567		0	0	0	0	0	0
1.04E+07			0.46	11.05	4.08E-02	-0.391	11.05	8.09E-02	-0.851	11.05	1.63E-02	0.06958	11.05	8.24E-01			0.46	-0.391		0	0	0	0	0	0
1.04E+08	gi|54609331|gb|AAV34881.1|	2.10E-46	1.539	8.09	1.91E-09	0.637	8.09	1.14E-04	-0.902	8.09	2.53E-04	2.17551	8.09	1.84E-09			1.539	0.637		0	1	0	0	0	0
1.04E+09	gi|29124930|gb|AAO63547.1|	1.00E-14	1.877	9.2	3.53E-07	0.174	9.2	4.55E-01	-1.704	9.2	1.55E-04	2.05099	9.2	4.59E-06			1.877	0.174		0	1	0	0	0	1
1.04E+10			0.238	11.63	2.42E-02	0.064	11.63	5.40E-01	-0.173	11.63	2.69E-01	0.30205	11.63	3.59E-02			0.238	0.064		0	0	0	0	0	0
1.04E+11			0.203	10.31	6.06E-02	0.101	10.31	3.50E-01	-0.102	10.31	5.46E-01	0.30446	10.31	4.35E-02			0.203	0.101		0	0	0	0	0	0
1.04E+12			-0.924	10.63	2.77E-03	-1.311	10.63	2.06E-04	-0.387	10.63	3.75E-01	-2.23547	10.63	1.59E-05			-0.924	-1.311		0	0	1	0	0	0
1.04E+13			0.342	11.14	2.04E-03	0.22	11.14	3.26E-02	-0.122	11.14	4.34E-01	0.56159	11.14	4.62E-04			0.342	0.22		0	0	0	0	0	0
1.04E+14			-1.362	10.58	1.63E-08	-0.281	10.58	3.62E-02	1.081	10.58	5.55E-05	-1.6428	10.58	1.32E-07			-1.362	-0.281		1	0	0	0	1	0
1.04E+15			1.178	8.62	3.46E-05	0.413	8.62	5.93E-02	-0.765	8.62	2.41E-02	1.59087	8.62	3.20E-05			1.178	0.413		0	1	0	0	0	0
01044F01			1.152	7.79	1.76E-05	0.058	7.79	7.82E-01	-1.094	7.79	1.77E-03	1.20965	7.79	2.06E-04			1.152	0.058		0	1	0	0	0	1
01044F02			0.022	3.12	9.80E-01	0.566	3.12	4.72E-01	0.544	3.12	6.50E-01	0.58841	3.12	5.85E-01			0.022	0.566		0	0	0	0	0	0
01044F03			-0.105	9.22	6.26E-01	-0.488	9.22	2.56E-02	-0.383	9.22	2.40E-01	-0.59336	9.22	4.48E-02			-0.105	-0.488		0	0	0	0	0	0
01044F04			0.946	6.95	1.52E-03	0.536	6.95	4.83E-02	-0.41	6.95	3.17E-01	1.4824	6.95	4.96E-04			0.946	0.536		0	0	0	0	0	0
01044F05			0.856	6.89	8.05E-05	0.216	6.89	2.06E-01	-0.641	6.89	1.81E-02	1.07224	6.89	1.54E-04			0.856	0.216		0	0	0	0	0	0
01044F06			0.204	11.9	1.52E-01	-0.133	11.9	3.62E-01	-0.337	11.9	1.30E-01	0.07028	11.9	7.30E-01			0.204	-0.133		0	0	0	0	0	0
01044F07			0.851	9.32	1.81E-04	0.487	9.32	1.25E-02	-0.364	9.32	1.99E-01	1.33767	9.32	3.88E-05			0.851	0.487		0	0	0	0	0	0
01044F08			0.729	6.91	1.35E-02	-0.138	6.91	6.36E-01	-0.867	6.91	4.69E-02	0.59078	6.91	1.29E-01			0.729	-0.138		0	0	0	0	0	0
01044F09	gi|54609297|gb|AAV34864.1|	1.10E-82	-0.32	14.83	2.27E-02	0.406	14.83	6.05E-03	0.725	14.83	2.25E-03	0.08578	14.83	6.53E-01			-0.32	0.406		0	0	0	0	0	0
01044F10			0.233	12.59	3.90E-02	0.151	12.59	1.74E-01	-0.081	12.59	6.40E-01	0.38382	12.59	1.57E-02			0.233	0.151		0	0	0	0	0	0
01044F11	gi|50344512|emb|CAH04342.1|	2.60E-75	0.874	9.74	1.85E-03	0.614	9.74	1.95E-02	-0.26	9.74	5.11E-01	1.48839	9.74	2.91E-04			0.874	0.614		0	0	0	0	0	0
01044F12	gi|6946693|emb|CAB72315.1|	6.80E-61	-0.856	9.35	1.30E-03	-1.358	9.35	3.72E-05	-0.502	9.35	1.66E-01	-2.21418	9.35	2.96E-06			-0.856	-1.358		0	0	1	0	0	0
01044G01	gi|66525473|ref|XP_623901.1|	1.00E-47	-0.879	9.15	1.71E-03	-1.111	9.15	3.05E-04	-0.232	9.15	5.55E-01	-1.98945	9.15	1.59E-05			-0.879	-1.111		0	0	1	0	0	0
01044G02			0.44	6.32	1.48E-02	0.448	6.32	6.13E-03	0.008	6.32	9.74E-01	0.88826	6.32	6.36E-04			0.44	0.448		0	0	0	0	0	0
01044G03			0.929	7.72	3.95E-03	0.006	7.72	9.86E-01	-0.923	7.72	4.55E-02	0.93416	7.72	2.70E-02			0.929	0.006		0	0	0	0	0	0
01044G04			0.764	11.75	2.02E-05	0.193	11.75	1.49E-01	-0.572	11.75	8.74E-03	0.95661	11.75	4.12E-05			0.764	0.193		0	0	0	0	0	0
01044G05	gi|66515362|ref|XP_393499.2|	5.50E-27	-0.009	5.97	9.85E-01	0.492	5.97	1.63E-01	0.501	5.97	3.94E-01	0.48383	5.97	3.58E-01			-0.009	0.492		0	0	0	0	0	0
01044G06			0.227	7.97	2.72E-01	-0.137	7.97	5.25E-01	-0.364	7.97	2.61E-01	0.08964	7.97	7.65E-01			0.227	-0.137		0	0	0	0	0	0
01044G07			-0.865	9.53	8.05E-04	-0.965	9.53	3.68E-04	-0.099	9.53	7.82E-01	-1.82984	9.53	1.14E-05			-0.865	-0.965		0	0	0	0	0	0
01044G08			1.186	7.38	5.81E-03	0.749	7.38	6.62E-02	-0.437	7.38	4.87E-01	1.93451	7.38	1.68E-03			1.186	0.749		0	1	0	0	0	0
01044G09			-0.966	9.61	6.91E-04	-0.862	9.61	1.87E-03	0.104	9.61	7.92E-01	-1.82781	9.61	2.90E-05			-0.966	-0.862		0	0	0	0	0	0
01044G10			0.819	8.94	2.70E-05	0.521	8.94	1.71E-03	-0.298	8.94	1.84E-01	1.33968	8.94	3.70E-06			0.819	0.521		0	0	0	0	0	0
01044G11			-0.213	6.81	4.29E-01	0.457	6.81	5.81E-02	0.671	6.81	8.75E-02	0.24408	6.81	4.91E-01			-0.213	0.457		0	0	0	0	0	0
01044G12			-1.005	9.84	2.18E-04	-0.905	9.84	5.98E-04	0.101	9.84	7.78E-01	-1.91014	9.84	7.13E-06			-1.005	-0.905		1	0	0	0	0	0
01044H01			0.093	6.51	8.22E-01	0.027	6.51	9.54E-01	-0.067	6.51	9.18E-01	0.12006	6.51	8.27E-01			0.093	0.027		0	0	0	0	0	0
01044H02			2.356	7.28	1.24E-05	0.793	7.28	4.69E-02	-1.564	7.28	1.30E-02	3.14893	7.28	1.36E-05			2.356	0.793		0	1	0	0	0	1
01044H03			-0.126	14.05	3.74E-01	0.379	14.05	1.26E-02	0.505	14.05	2.55E-02	0.25249	14.05	2.03E-01			-0.126	0.379		0	0	0	0	0	0
01044H04			-0.07	5.88	8.86E-01	0.432	5.88	2.65E-01	0.502	5.88	4.38E-01	0.36219	5.88	5.33E-01			-0.07	0.432		0	0	0	0	0	0
01044H05	gi|54636422|gb|EAL25825.1|	0.00000016	2.807	10.17	3.43E-11	0.742	10.17	3.76E-04	-2.065	10.17	8.11E-07	3.54905	10.17	1.94E-10			2.807	0.742		0	1	0	0	0	1
01044H06			-0.862	9.29	1.31E-03	-0.975	9.29	5.56E-04	-0.113	9.29	7.66E-01	-1.83661	9.29	2.02E-05			-0.862	-0.975		0	0	0	0	0	0
01044H07	gi|67083759|gb|AAY66814.1|	2.10E-43	-1.125	8.01	2.12E-03	-1.201	8.01	1.50E-03	-0.076	8.01	8.92E-01	-2.32568	8.01	5.38E-05			-1.125	-1.201		1	0	1	0	0	0
01044H08	gi|58391956|ref|XP_318997.2|	5.40E-22	2.821	9.8	3.30E-12	0.774	9.8	4.60E-05	-2.047	9.8	1.38E-07	3.59543	9.8	1.54E-11			2.821	0.774		0	1	0	0	0	1
01044H09			-0.291	14.45	6.31E-02	0.417	14.45	1.18E-02	0.708	14.45	6.35E-03	0.12545	14.45	5.68E-01			-0.291	0.417		0	0	0	0	0	0
01044H10	mtRNA		0.564	11.12	3.13E-02	-0.741	11.12	7.27E-03	-1.305	11.12	3.11E-03	-0.1774	11.12	6.23E-01			0.564	-0.741		0	0	0	0	0	1
01044H11			0.271	9.19	2.17E-01	-0.313	9.19	1.63E-01	-0.583	9.19	8.83E-02	-0.042	9.19	8.96E-01			0.271	-0.313		0	0	0	0	0	0
01044H12			1.522	8.82	1.31E-05	-0.163	8.82	5.30E-01	-1.685	8.82	4.36E-04	1.35822	8.82	6.93E-04			1.522	-0.163		0	1	0	0	0	1
02061A01			-0.907	9.72	3.09E-03	-1.564	9.72	4.82E-05	-0.657	9.72	1.27E-01	-2.4706	9.72	5.60E-06			-0.907	-1.564		0	0	1	0	0	0
02061A02			2.867	8.7	6.66E-10	0.318	8.7	1.52E-01	-2.549	8.7	1.27E-06	3.18498	8.7	1.99E-08			2.867	0.318		0	1	0	0	0	1
02061A03			-0.333	11.94	6.30E-02	-0.243	11.94	1.74E-01	0.09	11.94	7.51E-01	-0.57529	11.94	2.31E-02			-0.333	-0.243		0	0	0	0	0	0
02061A04	gi|18253041|gb|AAL62465.1|	8.00E-124	-1.183	9.48	2.90E-04	-1.655	9.48	2.29E-05	-0.472	9.48	2.56E-01	-2.83789	9.48	1.04E-06			-1.183	-1.655		1	0	1	0	0	0
02061A05	gi|9731|emb|CAA46187.1|	8.50E-71	0.455	8.51	8.39E-03	-0.727	8.51	2.83E-04	-1.183	8.51	2.01E-04	-0.27201	8.51	2.28E-01			0.455	-0.727		0	0	0	0	0	1
02061A06			0.96	7.87	6.83E-04	0.678	7.87	8.34E-03	-0.282	7.87	4.49E-01	1.63785	7.87	8.21E-05			0.96	0.678		0	0	0	0	0	0
02061A07	mtRNA		-0.118	12.27	4.18E-01	0.597	12.27	5.90E-04	0.715	12.27	4.14E-03	0.47912	12.27	2.17E-02			-0.118	0.597		0	0	0	0	0	0
02061A08			0.318	7.65	1.10E-01	0.723	7.65	1.63E-03	0.406	7.65	1.87E-01	1.04108	7.65	9.92E-04			0.318	0.723		0	0	0	0	0	0
02061A09	gi|15029651|gb|AAH11034.1|	1.20E-10	0.46	8.9	1.81E-02	0.666	8.9	1.74E-03	0.206	8.9	4.81E-01	1.12542	8.9	2.43E-04			0.46	0.666		0	0	0	0	0	0
02061A10			-0.6	11.59	4.94E-04	-0.258	11.59	8.03E-02	0.342	11.59	1.26E-01	-0.85805	11.59	2.97E-04			-0.6	-0.258		0	0	0	0	0	0
02061A11	gi|27697049|gb|AAH43903.1|	5.60E-85	-1.61	8.75	1.72E-05	-2.118	8.75	6.36E-06	-0.508	8.75	2.31E-01	-3.72765	8.75	4.78E-08			-1.61	-2.118		1	0	1	0	0	0
02061A12	gi|66571238|gb|AAY51584.1|	2.9	-0.056	8.53	8.43E-01	-1.321	8.53	1.17E-04	-1.266	8.53	4.71E-03	-1.3769	8.53	8.97E-04			-0.056	-1.321		0	0	1	0	0	1
02061B01			0.347	7.46	1.05E-01	0.532	7.46	8.83E-03	0.185	7.46	5.56E-01	0.87901	7.46	4.06E-03			0.347	0.532		0	0	0	0	0	0
02061B02			0.205	11.71	7.20E-02	0.049	11.71	6.79E-01	-0.156	11.71	3.75E-01	0.25492	11.71	1.06E-01			0.205	0.049		0	0	0	0	0	0
02061B03			0.101	6.26	6.89E-01	0.511	6.26	2.21E-02	0.41	6.26	2.46E-01	0.61213	6.26	5.74E-02			0.101	0.511		0	0	0	0	0	0
02061B04			0.567	6.42	7.24E-02	0.073	6.42	8.27E-01	-0.493	6.42	3.09E-01	0.64001	6.42	1.41E-01			0.567	0.073		0	0	0	0	0	0
02061B05			0.595	8.09	5.96E-02	0.22	8.09	4.92E-01	-0.375	8.09	4.44E-01	0.81497	8.09	6.18E-02			0.595	0.22		0	0	0	0	0	0
02061B06			0.834	8.73	1.25E-03	-0.12	8.73	6.11E-01	-0.954	8.73	1.03E-02	0.71415	8.73	2.73E-02			0.834	-0.12		0	0	0	0	0	0
02061B07			0.064	6.79	7.78E-01	0.007	6.79	9.79E-01	-0.057	6.79	8.76E-01	0.07094	6.79	8.17E-01			0.064	0.007		0	0	0	0	0	0
02061B08			0.451	7.95	1.60E-01	0.662	7.95	4.76E-02	0.21	7.95	6.84E-01	1.11308	7.95	1.75E-02			0.451	0.662		0	0	0	0	0	0
02061B09			0.279	6.07	1.36E-01	0.356	6.07	6.53E-02	0.077	6.07	8.01E-01	0.63532	6.07	1.95E-02			0.279	0.356		0	0	0	0	0	0
02061B10			-0.206	14.97	6.69E-02	0.544	14.97	1.42E-04	0.75	14.97	4.11E-04	0.33887	14.97	3.19E-02			-0.206	0.544		0	0	0	0	0	0
02061B11	gi|62083483|gb|AAX62466.1|	2.90E-87	-1.168	9.48	5.71E-04	-1.566	9.48	5.99E-05	-0.398	9.48	3.72E-01	-2.73391	9.48	2.76E-06			-1.168	-1.566		1	0	1	0	0	0
02061B12	gi|55819391|ref|YP_142875.1|	4.3	0.176	11.67	9.12E-02	0.024	11.67	8.27E-01	-0.152	11.67	3.48E-01	0.2007	11.67	1.66E-01			0.176	0.024		0	0	0	0	0	0
02061C01	gi|41054938|ref|NP_957710.1|	9.8	0.791	8.09	9.16E-03	0.663	8.09	2.41E-02	-0.128	8.09	7.78E-01	1.45371	8.09	1.11E-03			0.791	0.663		0	0	0	0	0	0
02061C02	gi|15426447|gb|AAH13325.1|	2.3	1.757	7.41	4.99E-05	-0.382	7.41	2.54E-01	-2.139	7.41	5.74E-04	1.3752	7.41	5.15E-03			1.757	-0.382		0	1	0	0	0	1
02061C03	gi|47212501|emb|CAF90016.1|	1.1	-0.537	6.5	9.93E-03	0.628	6.5	1.47E-03	1.165	6.5	7.73E-04	0.09162	6.5	7.18E-01			-0.537	0.628		0	0	0	0	1	0
02061C04			0.85	9.78	8.18E-06	0.338	9.78	1.76E-02	-0.512	9.78	1.82E-02	1.18848	9.78	6.07E-06			0.85	0.338		0	0	0	0	0	0
02061C05	gi|66548338|ref|XP_624645.1|	3.70E-43	-1.084	9.5	1.64E-03	-1.355	9.5	3.19E-04	-0.271	9.5	5.76E-01	-2.43977	9.5	1.60E-05			-1.084	-1.355		1	0	1	0	0	0
02061C06	gi|130997|sp|P08012|PRP1_SOYBN	2.60E-30	2.127	10.23	3.80E-07	-1.339	10.23	9.50E-05	-3.466	10.23	3.51E-07	0.78861	10.23	3.26E-02			2.127	-1.339		0	1	1	0	0	1
02061C07	gi|58391956|ref|XP_318997.2|	5.40E-22	2.509	9.88	1.17E-11	0.674	9.88	1.59E-04	-1.835	9.88	3.56E-07	3.18245	9.88	5.81E-11			2.509	0.674		0	1	0	0	0	1
02061C08			0	7.42	1.00E+00	-0.1	7.42	6.25E-01	-0.1	7.42	7.51E-01	-0.09961	7.42	7.18E-01			0	-0.1		0	0	0	0	0	0
02061C09			0.028	7.21	8.32E-01	0.562	7.21	1.26E-04	0.534	7.21	7.12E-03	0.5907	7.21	1.47E-03			0.028	0.562		0	0	0	0	0	0
02061C10	gi|39979307|dbj|BAD05137.1|	4.00E-172	-1.014	11.53	1.57E-03	-1.953	11.53	1.13E-05	-0.939	11.53	3.54E-02	-2.96724	11.53	1.18E-06			-1.014	-1.953		1	0	1	0	0	0
02061C11			0.206	11.85	7.86E-02	0.026	11.85	8.33E-01	-0.179	11.85	3.20E-01	0.23203	11.85	1.51E-01			0.206	0.026		0	0	0	0	0	0
02061C12			0.922	9.82	1.08E-06	0.364	9.82	6.70E-03	-0.558	9.82	6.77E-03	1.2865	9.82	1.17E-06			0.922	0.364		0	0	0	0	0	0
02061D01			0.018	8.48	9.09E-01	0.537	8.48	1.54E-03	0.519	8.48	2.61E-02	0.55529	8.48	1.01E-02			0.018	0.537		0	0	0	0	0	0
02061D02	gi|15139951|emb|CAC48479.1|	0.166	0.03	9.87	9.04E-01	0.084	9.87	7.33E-01	0.054	9.87	8.91E-01	0.11391	9.87	7.26E-01			0.03	0.084		0	0	0	0	0	0
02061D03			0.018	8.84	9.34E-01	-0.867	8.84	5.73E-04	-0.886	8.84	1.03E-02	-0.84893	8.84	6.42E-03			0.018	-0.867		0	0	0	0	0	0
02061D04			-0.581	9.58	1.62E-03	0.262	9.58	1.15E-01	0.843	9.58	3.11E-03	-0.31951	9.58	1.61E-01			-0.581	0.262		0	0	0	0	0	0
02061D05			-0.163	9.36	5.25E-01	-0.346	9.36	1.74E-01	-0.184	9.36	6.45E-01	-0.50909	9.36	1.46E-01			-0.163	-0.346		0	0	0	0	0	0
02061D06			0.333	7.14	3.23E-02	0.435	7.14	3.38E-03	0.101	7.14	6.46E-01	0.76776	7.14	7.60E-04			0.333	0.435		0	0	0	0	0	0
02061D07			-0.468	7.11	8.25E-02	-0.038	7.11	9.00E-01	0.43	7.11	3.01E-01	-0.506	7.11	1.75E-01			-0.468	-0.038		0	0	0	0	0	0
02061D08	gi|33307009|gb|AAQ02891.1|	1.50E-83	0.333	7.05	4.46E-02	-0.716	7.05	3.32E-04	-1.049	7.05	5.89E-04	-0.38258	7.05	9.13E-02			0.333	-0.716		0	0	0	0	0	1
02061D09			-0.26	9.34	1.93E-01	-1.136	9.34	4.82E-05	-0.876	9.34	8.90E-03	-1.39639	9.34	7.08E-05			-0.26	-1.136		0	0	1	0	0	0
02061D10			0.238	11.36	3.70E-02	0.106	11.36	3.48E-01	-0.132	11.36	4.50E-01	0.34441	11.36	2.99E-02			0.238	0.106		0	0	0	0	0	0
02061D11			1.404	12.13	1.90E-05	-0.078	12.13	7.60E-01	-1.483	12.13	8.47E-04	1.32596	12.13	5.76E-04			1.404	-0.078		0	1	0	0	0	1
02061D12	mtRNA		-0.265	15.03	6.01E-02	0.344	15.03	1.86E-02	0.61	15.03	8.28E-03	0.07897	15.03	6.88E-01			-0.265	0.344		0	0	0	0	0	0
2.06E+04			-0.157	8.62	3.91E-01	-0.173	8.62	3.55E-01	-0.015	8.62	9.60E-01	-0.32996	8.62	1.97E-01			-0.157	-0.173		0	0	0	0	0	0
2.06E+05			0.205	10.46	6.73E-02	0.181	10.46	1.07E-01	-0.023	10.46	9.01E-01	0.38579	10.46	1.58E-02			0.205	0.181		0	0	0	0	0	0
2.06E+06			1.006	6.41	4.66E-02	0.386	6.41	4.45E-01	-0.62	6.41	4.25E-01	1.39265	6.41	4.60E-02			1.006	0.386		0	1	0	0	0	0
2.06E+07			0.197	9.85	1.71E-01	0.427	9.85	7.22E-03	0.23	9.85	3.10E-01	0.62396	9.85	4.32E-03			0.197	0.427		0	0	0	0	0	0
2.06E+08			0.167	6.36	5.35E-01	0.391	6.36	9.70E-02	0.223	6.36	5.70E-01	0.55833	6.36	1.09E-01			0.167	0.391		0	0	0	0	0	0
2.06E+09			-0.048	10.58	7.70E-01	0.242	10.58	1.25E-01	0.29	10.58	2.29E-01	0.19444	10.58	3.72E-01			-0.048	0.242		0	0	0	0	0	0
2.06E+10	gi|33300450|emb|CAE17945.1|	2.9	-0.208	10.34	5.27E-01	-0.242	10.34	4.65E-01	-0.034	10.34	9.49E-01	-0.4497	10.34	3.20E-01			-0.208	-0.242		0	0	0	0	0	0
2.06E+11			-0.245	15.32	7.34E-02	0.372	15.32	1.06E-02	0.617	15.32	6.65E-03	0.12668	15.32	5.08E-01			-0.245	0.372		0	0	0	0	0	0
2.06E+12	gi|33300450|emb|CAE17945.1|	2.9	-0.17	10.43	5.85E-01	-0.193	10.43	5.39E-01	-0.023	10.43	9.64E-01	-0.3628	10.43	3.94E-01			-0.17	-0.193		0	0	0	0	0	0
2.06E+13	gi|47226486|emb|CAG08502.1|	1.20E-56	0.261	11.14	2.18E-02	0.12	11.14	2.78E-01	-0.141	11.14	4.09E-01	0.38106	11.14	1.56E-02			0.261	0.12		0	0	0	0	0	0
2.06E+14			-0.117	6.04	6.81E-01	0.3	6.04	2.13E-01	0.417	6.04	2.94E-01	0.18309	6.04	6.15E-01			-0.117	0.3		0	0	0	0	0	0
2.06E+15			-1.283	7.52	3.13E-05	-0.13	7.52	5.88E-01	1.154	7.52	3.69E-03	-1.41322	7.52	2.18E-04			-1.283	-0.13		1	0	0	0	1	0
02061F01			-0.15	5.7	6.23E-01	0.568	5.7	5.95E-02	0.718	5.7	1.15E-01	0.41815	5.7	3.10E-01			-0.15	0.568		0	0	0	0	0	0
02061F02			-0.217	5.26	6.88E-01	0.387	5.26	4.00E-01	0.604	5.26	4.30E-01	0.16934	5.26	8.07E-01			-0.217	0.387		0	0	0	0	0	0
02061F03			-0.625	10.75	1.51E-02	-0.882	10.75	1.68E-03	-0.256	10.75	5.07E-01	-1.50735	10.75	2.11E-04			-0.625	-0.882		0	0	0	0	0	0
02061F04	gi|57472134|gb|AAW51144.1|	7.5	0.294	7.74	5.66E-02	0.823	7.74	6.92E-05	0.529	7.74	2.75E-02	1.11751	7.74	4.19E-05			0.294	0.823		0	0	0	0	0	0
02061F05	gi|50344516|emb|CAH04344.1|	1.30E-29	-0.946	11.06	1.19E-03	-0.992	11.06	9.23E-04	-0.046	11.06	9.13E-01	-1.93771	11.06	2.63E-05			-0.946	-0.992		0	0	0	0	0	0
02061F06			-1.041	9.06	3.29E-03	-1.233	9.06	1.06E-03	-0.192	9.06	7.12E-01	-2.27392	9.06	5.63E-05			-1.041	-1.233		1	0	1	0	0	0
02061F07			0.745	7.98	2.02E-04	0.123	7.98	4.59E-01	-0.622	7.98	1.72E-02	0.86839	7.98	7.44E-04			0.745	0.123		0	0	0	0	0	0
02061F08			0.736	9.62	1.21E-05	0.498	9.62	5.75E-04	-0.238	9.62	2.05E-01	1.23456	9.62	1.49E-06			0.736	0.498		0	0	0	0	0	0
02061F08			0.736	9.62	1.21E-05	0.498	9.62	5.75E-04	-0.238	9.62	2.05E-01	1.23456	9.62	1.49E-06			0.736	0.498		0	0	0	0	0	0
02061F09			0.047	6.2	8.65E-01	0.225	6.2	3.82E-01	0.179	6.2	6.56E-01	0.27164	6.2	4.45E-01			0.047	0.225		0	0	0	0	0	0
02061F10			1.104	9.09	9.16E-07	0.362	9.09	1.77E-02	-0.741	9.09	3.21E-03	1.46604	9.09	1.66E-06			1.104	0.362		0	1	0	0	0	0
02061F11			0.332	7	1.73E-01	0.108	7	6.77E-01	-0.223	7	5.67E-01	0.43983	7	2.00E-01			0.332	0.108		0	0	0	0	0	0
02061F12			0.184	8.38	1.27E-01	0.721	8.38	1.60E-05	0.537	8.38	5.88E-03	0.90472	8.38	2.58E-05			0.184	0.721		0	0	0	0	0	0
02061G01			0.137	10.27	2.56E-01	0.011	10.27	9.37E-01	-0.125	10.27	5.13E-01	0.14782	10.27	3.86E-01			0.137	0.011		0	0	0	0	0	0
02061G02			0.688	10.14	1.70E-02	0.886	10.14	3.85E-03	0.198	10.14	6.49E-01	1.57344	10.14	4.14E-04			0.688	0.886		0	0	0	0	0	0
02061G02			0.688	10.14	1.70E-02	0.886	10.14	3.85E-03	0.198	10.14	6.49E-01	1.57344	10.14	4.14E-04			0.688	0.886		0	0	0	0	0	0
02061G03			0.629	9.19	1.02E-02	0.785	9.19	2.54E-03	0.156	9.19	6.70E-01	1.41346	9.19	2.15E-04			0.629	0.785		0	0	0	0	0	0
02061G04			-1.478	10.32	2.93E-05	-1.4	10.32	7.47E-05	0.078	10.32	8.57E-01	-2.87865	10.32	7.44E-07			-1.478	-1.4		1	0	1	0	0	0
02061G05	gi|47210297|emb|CAF94597.1|	1.60E-74	-1.283	9.86	8.52E-05	-1.582	9.86	2.14E-05	-0.299	9.86	4.55E-01	-2.86516	9.86	5.05E-07			-1.283	-1.582		1	0	1	0	0	0
02061G06			0.329	13.34	6.94E-03	0.052	13.34	6.60E-01	-0.276	13.34	1.15E-01	0.38107	13.34	1.96E-02			0.329	0.052		0	0	0	0	0	0
02061G07	gi|1597734|gb|AAB09772.1|	1.1	-0.258	9.04	4.19E-02	0.419	9.04	2.74E-03	0.677	9.04	2.06E-03	0.16059	9.04	3.54E-01			-0.258	0.419		0	0	0	0	0	0
02061G08			0.479	9.23	1.02E-04	0.185	9.23	6.21E-02	-0.294	9.23	5.07E-02	0.6631	9.23	7.33E-05			0.479	0.185		0	0	0	0	0	0
02061G09			-0.192	14.88	1.13E-01	0.574	14.88	1.99E-04	0.766	14.88	7.29E-04	0.38179	14.88	2.81E-02			-0.192	0.574		0	0	0	0	0	0
02061G10			-0.894	10.3	1.20E-03	-1.31	10.3	6.26E-05	-0.416	10.3	2.66E-01	-2.20423	10.3	4.18E-06			-0.894	-1.31		0	0	1	0	0	0
02061G11	gi|29124936|gb|AAO63550.1|	1.80E-18	1.603	9.46	1.17E-11	0.576	9.46	1.53E-05	-1.026	9.46	1.33E-06	2.17896	9.46	3.00E-11			1.603	0.576		0	1	0	0	0	1
02061G11	gi|29124936|gb|AAO63550.1|	1.80E-18	1.603	9.46	1.17E-11	0.576	9.46	1.53E-05	-1.026	9.46	1.33E-06	2.17896	9.46	3.00E-11			1.603	0.576		0	1	0	0	0	1
02061G12			-0.476	3.47	5.87E-01	1.253	3.47	9.79E-02	1.73	3.47	1.64E-01	0.77718	3.47	4.90E-01			-0.476	1.253		0	0	0	0	0	0
02061H01			-0.123	6.67	5.03E-01	0.426	6.67	1.24E-02	0.549	6.67	4.16E-02	0.30294	6.67	2.02E-01			-0.123	0.426		0	0	0	0	0	0
02061H02	gi|66848731|gb|EAL89060.1|	0.047	1.044	9.69	2.47E-04	-0.965	9.69	5.44E-04	-2.009	9.69	3.70E-05	0.07915	9.69	8.11E-01			1.044	-0.965		0	1	0	0	0	1
02061H03			0.033	9.42	8.20E-01	0.759	9.42	5.36E-05	0.726	9.42	2.56E-03	0.79219	9.42	3.82E-04			0.033	0.759		0	0	0	0	0	0
02061H04			-0.525	6.9	3.54E-02	-0.512	6.9	4.06E-02	0.013	6.9	9.73E-01	-1.03661	6.9	4.35E-03			-0.525	-0.512		0	0	0	0	0	0
02061H05			-0.791	10.52	1.50E-03	-0.364	10.52	1.04E-01	0.427	10.52	2.12E-01	-1.15507	10.52	8.90E-04			-0.791	-0.364		0	0	0	0	0	0
02061H06			-1.159	9.57	5.23E-04	-1.336	9.57	1.86E-04	-0.177	9.57	6.94E-01	-2.49481	9.57	5.59E-06			-1.159	-1.336		1	0	1	0	0	0
02061H07	gi|6708468|gb|AAF25948.1|	2.9	-0.141	12.67	3.68E-01	-0.249	12.67	1.19E-01	-0.108	12.67	6.66E-01	-0.38996	12.67	7.59E-02			-0.141	-0.249		0	0	0	0	0	0
02061H08			0.406	9.28	1.52E-02	0.447	9.28	9.15E-03	0.041	9.28	8.80E-01	0.85279	9.28	7.25E-04			0.406	0.447		0	0	0	0	0	0
02061H09			0.189	10.87	1.54E-01	0.03	10.87	8.37E-01	-0.159	10.87	4.50E-01	0.21907	10.87	2.42E-01			0.189	0.03		0	0	0	0	0	0
02061H10	gi|57472134|gb|AAW51144.1|	7.5	0.219	7.83	8.63E-02	0.781	7.83	1.31E-05	0.562	7.83	5.88E-03	0.99982	7.83	1.55E-05			0.219	0.781		0	0	0	0	0	0
02061H11			0.378	5.38	1.82E-01	0.633	5.38	1.69E-02	0.255	5.38	5.45E-01	1.01177	5.38	1.08E-02			0.378	0.633		0	0	0	0	0	0
02061H12			0.192	11.02	1.70E-01	-0.059	11.02	6.92E-01	-0.251	11.02	2.53E-01	0.13217	11.02	5.07E-01			0.192	-0.059		0	0	0	0	0	0
02062A01			0.314	8.45	6.65E-02	0.539	8.45	4.25E-03	0.224	8.45	3.98E-01	0.85303	8.45	1.25E-03			0.314	0.539		0	0	0	0	0	0
02062A02			-0.793	10.16	5.12E-03	-0.964	10.16	1.43E-03	-0.171	10.16	6.81E-01	-1.75634	10.16	9.17E-05			-0.793	-0.964		0	0	0	0	0	0
02062A03			0.186	12.11	1.22E-01	0.049	12.11	7.00E-01	-0.137	12.11	4.74E-01	0.23585	12.11	1.62E-01			0.186	0.049		0	0	0	0	0	0
02062A04			-0.271	7.28	8.60E-02	0.419	7.28	1.22E-02	0.69	7.28	8.29E-03	0.14758	7.28	5.03E-01			-0.271	0.419		0	0	0	0	0	0
02062A05			0.03	9.75	8.49E-01	0.651	9.75	2.83E-04	0.622	9.75	9.23E-03	0.68101	9.75	2.12E-03			0.03	0.651		0	0	0	0	0	0
02062A06	mtRNA		-0.208	15.24	1.19E-01	0.385	15.24	8.18E-03	0.593	15.24	7.80E-03	0.17645	15.24	3.48E-01			-0.208	0.385		0	0	0	0	0	0
02062A07			-0.035	8.25	8.70E-01	0.626	8.25	4.08E-03	0.66	8.25	3.23E-02	0.59083	8.25	3.36E-02			-0.035	0.626		0	0	0	0	0	0
02062A08	gi|57240944|ref|ZP_00368892.1|	5.7	0.36	8.73	8.41E-02	0.276	8.73	1.89E-01	-0.084	8.73	8.02E-01	0.63628	8.73	3.12E-02			0.36	0.276		0	0	0	0	0	0
02062A09	mtRNA		-0.254	15.27	7.32E-02	0.373	15.27	1.27E-02	0.627	15.27	7.36E-03	0.11874	15.27	5.51E-01			-0.254	0.373		0	0	0	0	0	0
02062A10			-0.07	6.68	7.64E-01	-0.006	6.68	9.83E-01	0.064	6.68	8.61E-01	-0.07565	6.68	8.10E-01			-0.07	-0.006		0	0	0	0	0	0
02062A11			0.174	11.39	2.93E-01	-0.108	11.39	5.29E-01	-0.282	11.39	2.74E-01	0.06519	11.39	7.86E-01			0.174	-0.108		0	0	0	0	0	0
02062A12			0.026	6.34	9.34E-01	0.267	6.34	2.98E-01	0.241	6.34	5.76E-01	0.29258	6.34	4.46E-01			0.026	0.267		0	0	0	0	0	0
02062B01			-0.439	5.77	2.36E-01	-0.184	5.77	6.38E-01	0.255	5.77	6.69E-01	-0.62368	5.77	2.33E-01			-0.439	-0.184		0	0	0	0	0	0
02062B02			-0.772	7.72	1.18E-01	0.477	7.72	4.19E-01	1.249	7.72	1.35E-01	-0.29485	7.72	6.96E-01			-0.772	0.477		0	0	0	0	0	0
02062B03			-0.556	5.7	5.94E-01	0.606	5.7	5.64E-01	1.162	5.7	4.68E-01	0.04909	5.7	9.76E-01			-0.556	0.606		0	0	0	0	0	0
02062B04			0.201	11.54	7.14E-02	0.126	11.54	2.62E-01	-0.075	11.54	6.68E-01	0.32668	11.54	3.68E-02			0.201	0.126		0	0	0	0	0	0
02062B05			-0.143	7.83	3.56E-01	0.345	7.83	3.21E-02	0.487	7.83	4.46E-02	0.20205	7.83	3.53E-01			-0.143	0.345		0	0	0	0	0	0
02062B06			0.746	8.72	5.22E-05	0.203	8.72	1.54E-01	-0.542	8.72	1.67E-02	0.94862	8.72	8.73E-05			0.746	0.203		0	0	0	0	0	0
02062B07			0.045	11.6	7.31E-01	0.038	11.6	7.76E-01	-0.007	11.6	9.72E-01	0.08387	11.6	6.40E-01			0.045	0.038		0	0	0	0	0	0
02062B08			1.116	8.36	4.52E-07	0.479	8.36	2.23E-03	-0.636	8.36	6.12E-03	1.59486	8.36	3.97E-07			1.116	0.479		0	1	0	0	0	0
02062B09			0.264	9.97	9.10E-02	0.613	9.97	8.47E-04	0.349	9.97	1.49E-01	0.87755	9.97	4.90E-04			0.264	0.613		0	0	0	0	0	0
02062B10			0.284	12.5	1.36E-02	0.061	12.5	5.93E-01	-0.224	12.5	1.85E-01	0.34502	12.5	2.70E-02			0.284	0.061		0	0	0	0	0	0
02062B11			-0.078	9.42	6.61E-01	0.052	9.42	7.77E-01	0.13	9.42	6.33E-01	-0.02624	9.42	9.17E-01			-0.078	0.052		0	0	0	0	0	0
02062B12			2.512	9.03	3.29E-05	0.552	9.03	2.29E-01	-1.96	9.03	8.90E-03	3.06416	9.03	8.55E-05			2.512	0.552		0	1	0	0	0	1
02062C01	gi|66515955|ref|XP_623272.1|	2.50E-39	-0.884	9.6	3.76E-03	-1.153	9.6	5.65E-04	-0.269	9.6	5.41E-01	-2.03711	9.6	3.95E-05			-0.884	-1.153		0	0	1	0	0	0
02062C02			-0.229	6.43	5.67E-01	-0.313	6.43	4.29E-01	-0.084	6.43	8.98E-01	-0.54158	6.43	3.20E-01			-0.229	-0.313		0	0	0	0	0	0
02062C03			0.585	7.08	9.01E-04	0.434	7.08	8.41E-03	-0.151	7.08	5.28E-01	1.01853	7.08	9.30E-05			0.585	0.434		0	0	0	0	0	0
02062C04			0.124	9.38	2.49E-01	0.371	9.38	1.04E-03	0.247	9.38	1.16E-01	0.49459	9.38	1.94E-03			0.124	0.371		0	0	0	0	0	0
02062C05	gi|54645536|gb|EAL34274.1|	3.10E-37	-0.434	8.76	4.21E-02	-1.509	8.76	8.39E-06	-1.074	8.76	3.11E-03	-1.94303	8.76	3.48E-06			-0.434	-1.509		0	0	1	0	0	1
02062C06			0.669	8.74	1.51E-04	0.204	8.74	1.54E-01	-0.465	8.74	3.57E-02	0.87221	8.74	2.01E-04			0.669	0.204		0	0	0	0	0	0
02062C07	gi|20513978|gb|AAM22887.1|	0.111	-1.197	6.8	1.95E-02	-0.627	6.8	2.06E-01	0.57	6.8	4.60E-01	-1.82455	6.8	1.08E-02			-1.197	-0.627		1	0	0	0	0	0
02062C08			0.069	6.63	8.28E-01	0.465	6.63	7.84E-02	0.396	6.63	3.59E-01	0.53322	6.63	1.69E-01			0.069	0.465		0	0	0	0	0	0
02062C09			0.413	9.4	2.69E-03	0.87	9.4	1.13E-05	0.456	9.4	2.08E-02	1.28297	9.4	1.66E-06			0.413	0.87		0	0	0	0	0	0
02062C10			0.314	11.76	2.14E-02	0.157	11.76	2.36E-01	-0.157	11.76	4.44E-01	0.47054	11.76	1.32E-02			0.314	0.157		0	0	0	0	0	0
02062C11			0.123	8.08	3.61E-01	0.626	8.08	1.02E-04	0.503	8.08	1.51E-02	0.74913	8.08	4.05E-04			0.123	0.626		0	0	0	0	0	0
02062C12			-1.129	10.19	1.26E-03	-1.426	10.19	2.18E-04	-0.297	10.19	5.40E-01	-2.55422	10.19	1.04E-05			-1.129	-1.426		1	0	1	0	0	0
02062D01	gi|25013110|gb|AAN71654.1|	1.50E-29	-1.117	8.7	5.75E-04	-1.34	8.7	1.49E-04	-0.223	8.7	6.08E-01	-2.45682	8.7	5.08E-06			-1.117	-1.34		1	0	1	0	0	0
02062D02			-0.269	8.55	1.54E-01	0.364	8.55	6.31E-02	0.633	8.55	3.52E-02	0.09446	8.55	7.26E-01			-0.269	0.364		0	0	0	0	0	0
02062D03			0.052	7.67	6.59E-01	0.561	7.67	6.71E-05	0.509	7.67	5.88E-03	0.61375	7.67	5.44E-04			0.052	0.561		0	0	0	0	0	0
02062D04			0.389	8.94	1.40E-02	0.696	8.94	2.21E-04	0.307	8.94	1.85E-01	1.0845	8.94	4.30E-05			0.389	0.696		0	0	0	0	0	0
02062D05	gi|29124930|gb|AAO63547.1|	2.60E-28	1.816	9.07	1.46E-06	0.149	9.07	5.61E-01	-1.667	9.07	4.30E-04	1.96582	9.07	1.71E-05			1.816	0.149		0	1	0	0	0	1
02062D06			-0.274	6.59	1.00E-01	0.38	6.59	1.39E-02	0.654	6.59	1.12E-02	0.10647	6.59	6.28E-01			-0.274	0.38		0	0	0	0	0	0
02062D07			0.614	7.45	3.08E-02	-0.306	7.45	2.74E-01	-0.92	7.45	3.36E-02	0.30837	7.45	4.26E-01			0.614	-0.306		0	0	0	0	0	0
02062D08	gi|66548338|ref|XP_624645.1|	3.70E-43	-0.985	9.65	7.95E-04	-1.353	9.65	6.73E-05	-0.369	9.65	3.46E-01	-2.3376	9.65	3.53E-06			-0.985	-1.353		0	0	1	0	0	0
02062D09	gi|66548338|ref|XP_624645.1|	3.70E-43	-1.034	9.79	1.57E-03	-1.329	9.79	2.43E-04	-0.295	9.79	5.19E-01	-2.36339	9.79	1.30E-05			-1.034	-1.329		1	0	1	0	0	0
02062D10			-0.401	6.1	1.06E-01	0.422	6.1	5.69E-02	0.823	6.1	2.68E-02	0.02099	6.1	9.53E-01			-0.401	0.422		0	0	0	0	0	0
02062D11			0.744	11.43	4.04E-06	0.012	11.43	9.26E-01	-0.733	11.43	5.00E-04	0.75609	11.43	8.07E-05			0.744	0.012		0	0	0	0	0	0
02062D12			0.201	7.58	1.12E-01	0.6	7.58	1.95E-04	0.399	7.58	4.45E-02	0.80143	7.58	1.67E-04			0.201	0.6		0	0	0	0	0	0
2.06E+04			0.466	9.3	1.03E-01	0.81	9.3	8.78E-03	0.344	9.3	4.44E-01	1.27544	9.3	3.16E-03			0.466	0.81		0	0	0	0	0	0
2.06E+05			-0.071	8.37	7.52E-01	0.021	8.37	9.30E-01	0.092	8.37	7.89E-01	-0.0493	8.37	8.73E-01			-0.071	0.021		0	0	0	0	0	0
2.06E+06			0.313	13.04	1.57E-02	0.001	13.04	9.92E-01	-0.312	13.04	1.01E-01	0.31405	13.04	6.85E-02			0.313	0.001		0	0	0	0	0	0
2.06E+07			0.243	6.73	5.31E-01	-0.083	6.73	8.41E-01	-0.326	6.73	5.92E-01	0.15984	6.73	7.71E-01			0.243	-0.083		0	0	0	0	0	0
2.06E+08			0.245	11.38	2.22E-01	-0.558	11.38	1.04E-02	-0.803	11.38	1.43E-02	-0.31237	11.38	2.70E-01			0.245	-0.558		0	0	0	0	0	0
2.06E+09			-0.637	11.4	4.32E-03	-0.671	11.4	3.49E-03	-0.034	11.4	9.21E-01	-1.30756	11.4	1.51E-04			-0.637	-0.671		0	0	0	0	0	0
2.06E+10			0.328	12.6	4.32E-03	0.072	12.6	5.10E-01	-0.256	12.6	1.16E-01	0.40016	12.6	9.84E-03			0.328	0.072		0	0	0	0	0	0
2.06E+11			0.006	7.36	9.78E-01	0.504	7.36	5.90E-03	0.498	7.36	7.11E-02	0.5108	7.36	4.25E-02			0.006	0.504		0	0	0	0	0	0
2.06E+12			0.079	8.88	7.45E-01	-0.089	8.88	7.16E-01	-0.168	8.88	6.46E-01	-0.00986	8.88	9.78E-01			0.079	-0.089		0	0	0	0	0	0
2.06E+13	gi|6323065|ref|NP_013137.1|	4.4	0.39	8.12	1.39E-01	0.596	8.12	3.00E-02	0.206	8.12	6.24E-01	0.9855	8.12	1.12E-02			0.39	0.596		0	0	0	0	0	0
2.06E+14			0.95	8.01	1.64E-06	0.241	8.01	7.16E-02	-0.709	8.01	2.18E-03	1.19104	8.01	4.39E-06			0.95	0.241		0	0	0	0	0	0
2.06E+15	mtRNA		-0.206	15.2	7.08E-02	0.562	15.2	1.24E-04	0.767	15.2	3.93E-04	0.35608	15.2	2.70E-02			-0.206	0.562		0	0	0	0	0	0
02062F01	gi|49671130|gb|AAH75120.1|	0.004	0.093	7.8	5.27E-01	0.582	7.8	3.12E-04	0.488	7.8	2.56E-02	0.67491	7.8	1.70E-03			0.093	0.582		0	0	0	0	0	0
02062F02			1.174	7.83	7.68E-07	0.092	7.83	5.61E-01	-1.082	7.83	2.63E-04	1.26588	7.83	1.05E-05			1.174	0.092		0	1	0	0	0	1
02062F03			0.383	8.44	3.60E-02	0.043	8.44	8.23E-01	-0.339	8.44	2.18E-01	0.42563	8.44	8.58E-02			0.383	0.043		0	0	0	0	0	0
02062F04			-0.161	9.24	4.28E-01	-1.019	9.24	1.17E-04	-0.858	9.24	9.94E-03	-1.17929	9.24	3.53E-04			-0.161	-1.019		0	0	1	0	0	0
02062F05			0.262	12.81	1.94E-02	0.103	12.81	3.44E-01	-0.159	12.81	3.39E-01	0.36489	12.81	1.81E-02			0.262	0.103		0	0	0	0	0	0
02062F06			-0.303	5.37	4.43E-01	0.536	5.37	1.75E-01	0.839	5.37	1.67E-01	0.23268	5.37	6.74E-01			-0.303	0.536		0	0	0	0	0	0
02062F07	mtRNA		0.438	11.59	1.69E-02	-0.506	11.59	7.79E-03	-0.944	11.59	2.20E-03	-0.06729	11.59	7.88E-01			0.438	-0.506		0	0	0	0	0	0
02062F08			-0.798	11.31	2.24E-03	-1.188	11.31	1.11E-04	-0.39	11.31	2.83E-01	-1.98607	11.31	8.82E-06			-0.798	-1.188		0	0	1	0	0	0
02062F09			-0.263	15.33	5.13E-02	0.371	15.33	9.25E-03	0.634	15.33	4.82E-03	0.10851	15.33	5.62E-01			-0.263	0.371		0	0	0	0	0	0
02062F10			0.197	10.66	4.47E-01	-0.517	10.66	5.12E-02	-0.714	10.66	7.40E-02	-0.31997	10.66	3.77E-01			0.197	-0.517		0	0	0	0	0	0
02062F11			0.81	8.46	3.70E-03	0.055	8.46	8.41E-01	-0.755	8.46	5.70E-02	0.86565	8.46	1.86E-02			0.81	0.055		0	0	0	0	0	0
02062F12	gi|57918814|ref|XP_557166.1|	1.60E-10	2.537	8.92	2.47E-10	0.542	8.92	6.01E-03	-1.995	8.92	2.00E-06	3.07811	8.92	2.01E-09			2.537	0.542		0	1	0	0	0	1
02062G01	mtRNA		-0.247	15.09	3.31E-02	0.583	15.09	9.16E-05	0.829	15.09	1.84E-04	0.33606	15.09	3.51E-02			-0.247	0.583		0	0	0	0	0	0
02062G02			0.594	8.37	1.98E-03	0.083	8.37	6.44E-01	-0.511	8.37	5.56E-02	0.67699	8.37	7.49E-03			0.594	0.083		0	0	0	0	0	0
02062G03	gi|247970|gb|AAB21907.1|	4.00E-13	0.835	8.05	2.65E-05	0.447	8.05	5.80E-03	-0.388	8.05	8.88E-02	1.28262	8.05	6.82E-06			0.835	0.447		0	0	0	0	0	0
02062G04			0.264	12.77	2.90E-02	0.051	12.77	6.79E-01	-0.213	12.77	2.40E-01	0.31454	12.77	5.52E-02			0.264	0.051		0	0	0	0	0	0
02062G05			0.258	12.39	1.98E-01	-0.571	12.39	9.21E-03	-0.829	12.39	1.22E-02	-0.31249	12.39	2.71E-01			0.258	-0.571		0	0	0	0	0	0
02062G06	gi|24416593|gb|AAN05427.1|	6.30E-24	-1.261	10.22	1.04E-05	-0.588	10.22	8.00E-03	0.673	10.22	3.63E-02	-1.84972	10.22	4.58E-06			-1.261	-0.588		1	0	0	0	0	0
02062G07			0.307	12.72	7.23E-03	0.077	12.72	4.85E-01	-0.23	12.72	1.63E-01	0.38338	12.72	1.33E-02			0.307	0.077		0	0	0	0	0	0
02062G08	gi|58391956|ref|XP_318997.2|	5.40E-22	2.692	10.04	2.67E-12	0.718	10.04	4.82E-05	-1.974	10.04	1.07E-07	3.41013	10.04	1.47E-11			2.692	0.718		0	1	0	0	0	1
02062G08	gi|58391956|ref|XP_318997.2|	5.40E-22	2.692	10.04	2.67E-12	0.718	10.04	4.82E-05	-1.974	10.04	1.07E-07	3.41013	10.04	1.47E-11			2.692	0.718		0	1	0	0	0	1
02062G09	gi|14994664|gb|AAK76989.1|	4.20E-72	-0.843	10.16	3.56E-03	-1.353	10.16	1.01E-04	-0.51	10.16	2.14E-01	-2.19641	10.16	1.07E-05			-0.843	-1.353		0	0	1	0	0	0
02062G10			-0.153	8.32	4.49E-01	-0.507	8.32	1.71E-02	-0.354	8.32	2.58E-01	-0.66029	8.32	2.24E-02			-0.153	-0.507		0	0	0	0	0	0
02062G11			0.228	12.3	5.23E-02	0.02	12.3	8.74E-01	-0.208	12.3	2.46E-01	0.24814	12.3	1.23E-01			0.228	0.02		0	0	0	0	0	0
02062G12			0.277	8.05	8.75E-02	0.269	8.05	1.01E-01	-0.008	8.05	9.76E-01	0.54661	8.05	1.88E-02			0.277	0.269		0	0	0	0	0	0
02062H01			-0.951	10.19	1.67E-03	-1.257	10.19	2.08E-04	-0.306	10.19	4.70E-01	-2.20856	10.19	1.20E-05			-0.951	-1.257		0	0	1	0	0	0
02062H02	gi|39586027|emb|CAE69103.1|	1.4	-2.809	11.38	3.59E-07	-2.799	11.38	3.61E-06	0.01	11.38	9.86E-01	-5.60764	11.38	3.50E-09			-2.809	-2.799		1	0	1	0	0	0
02062H03			-0.76	11.58	5.85E-04	-0.846	11.58	2.75E-04	-0.086	11.58	7.76E-01	-1.60564	11.58	7.70E-06			-0.76	-0.846		0	0	0	0	0	0
02062H04			-0.216	15.34	1.03E-01	0.383	15.34	7.91E-03	0.6	15.34	6.92E-03	0.16714	15.34	3.70E-01			-0.216	0.383		0	0	0	0	0	0
02062H05	gi|2499773|sp|Q26486|FKB4_SPOFR	2.50E-15	-2.26	9.41	5.46E-07	-2.752	9.41	9.42E-07	-0.492	9.41	2.64E-01	-5.01143	9.41	1.42E-09			-2.26	-2.752		1	0	1	0	0	0
02062H06			-0.938	10.47	1.10E-03	-1.043	10.47	5.33E-04	-0.104	10.47	7.97E-01	-1.98071	10.47	1.73E-05			-0.938	-1.043		0	0	1	0	0	0
02062H07			0.318	10.89	9.54E-03	0.253	10.89	3.37E-02	-0.065	10.89	7.25E-01	0.57065	10.89	1.41E-03			0.318	0.253		0	0	0	0	0	0
02062H08			0.373	10.92	1.71E-03	0.466	10.92	1.23E-04	0.093	10.92	5.39E-01	0.83889	10.92	1.16E-05			0.373	0.466		0	0	0	0	0	0
02062H09			0.221	11.87	2.65E-01	-0.508	11.87	1.67E-02	-0.729	11.87	2.27E-02	-0.28657	11.87	3.08E-01			0.221	-0.508		0	0	0	0	0	0
02062H10	gi|50758342|ref|XP_415876.1|	6.20E-15	0.358	8.87	4.42E-03	0.745	8.87	9.84E-06	0.388	8.87	2.34E-02	1.10312	8.87	2.40E-06			0.358	0.745		0	0	0	0	0	0
02062H11			0.8	8.01	6.05E-04	-0.088	8.01	6.71E-01	-0.888	8.01	7.05E-03	0.71132	8.01	1.33E-02			0.8	-0.088		0	0	0	0	0	0
02062H12			0.288	11.16	1.44E-01	-0.406	11.16	4.76E-02	-0.695	11.16	2.77E-02	-0.11815	11.16	6.75E-01			0.288	-0.406		0	0	0	0	0	0
02063A01			0.131	10.68	3.66E-01	-0.02	10.68	9.04E-01	-0.15	10.68	5.12E-01	0.11111	10.68	5.90E-01			0.131	-0.02		0	0	0	0	0	0
02063A02	gi|39979307|dbj|BAD05137.1|	4.00E-172	-0.98	11.32	7.24E-04	-1.825	11.32	7.01E-06	-0.845	11.32	3.07E-02	-2.80497	11.32	4.86E-07			-0.98	-1.825		0	0	1	0	0	0
02063A03			-0.369	8.64	4.99E-02	-0.194	8.64	3.01E-01	0.176	8.64	5.47E-01	-0.5634	8.64	3.21E-02			-0.369	-0.194		0	0	0	0	0	0
02063A04	gi|117999|sp|P00036|CYC_LUCCU	1.30E-12	0.294	12.93	2.17E-02	-0.014	12.93	9.21E-01	-0.308	12.93	1.04E-01	0.28021	12.93	1.02E-01			0.294	-0.014		0	0	0	0	0	0
02063A05			0.108	9.84	4.02E-01	-0.043	9.84	7.52E-01	-0.151	9.84	4.55E-01	0.06467	9.84	7.22E-01			0.108	-0.043		0	0	0	0	0	0
02063A06	gi|61888114|ref|XP_613893.1|	9.50E-47	-0.996	9.49	1.12E-03	-1.981	9.49	7.01E-06	-0.984	9.49	2.08E-02	-2.97681	9.49	5.80E-07			-0.996	-1.981		0	0	1	0	0	0
02063A07			0.672	8.54	2.24E-02	0.48	8.54	9.40E-02	-0.191	8.54	6.71E-01	1.15203	8.54	5.94E-03			0.672	0.48		0	0	0	0	0	0
02063A08	gi|29124936|gb|AAO63550.1|	5.70E-17	1.734	9.37	2.72E-07	0.609	9.37	6.49E-03	-1.125	9.37	1.96E-03	2.3427	9.37	4.18E-07			1.734	0.609		0	1	0	0	0	1
02063A09			-0.264	15.24	5.80E-02	0.407	15.24	6.65E-03	0.671	15.24	4.27E-03	0.14287	15.24	4.59E-01			-0.264	0.407		0	0	0	0	0	0
02063A10	gi|50344488|emb|CAH04330.1|	6.10E-67	-0.856	9.76	1.10E-03	-1.027	9.76	2.83E-04	-0.171	9.76	6.36E-01	-1.88327	9.76	1.14E-05			-0.856	-1.027		0	0	1	0	0	0
02063A11	gi|22298140|ref|NP_681387.1|	9.8	0.776	9.35	5.30E-04	-0.182	9.35	3.43E-01	-0.958	9.35	3.35E-03	0.59462	9.35	2.73E-02			0.776	-0.182		0	0	0	0	0	0
02063A12			0.691	8.8	2.35E-02	0.508	8.8	8.84E-02	-0.182	8.8	6.98E-01	1.19912	8.8	5.88E-03			0.691	0.508		0	0	0	0	0	0
02063B01	mtRNA		-0.182	14.63	1.42E-01	0.564	14.63	2.81E-04	0.746	14.63	1.11E-03	0.38242	14.63	3.19E-02			-0.182	0.564		0	0	0	0	0	0
02063B02			0.208	9.45	9.65E-02	-0.004	9.45	9.80E-01	-0.212	9.45	2.74E-01	0.20418	9.45	2.42E-01			0.208	-0.004		0	0	0	0	0	0
02063B03	gi|56199476|gb|AAV84227.1|	0.006	0.442	8.46	1.19E-02	0.093	8.46	5.90E-01	-0.349	8.46	1.74E-01	0.53439	8.46	2.42E-02			0.442	0.093		0	0	0	0	0	0
02063B04			0.002	5.92	9.97E-01	0.21	5.92	4.55E-01	0.209	5.92	6.33E-01	0.21154	5.92	5.90E-01			0.002	0.21		0	0	0	0	0	0
02063B05	gi|3873718|emb|CAB03792.1|	1.80E-92	-1.009	9.77	1.78E-03	-1.739	9.77	2.75E-05	-0.73	9.77	9.98E-02	-2.74788	9.77	2.72E-06			-1.009	-1.739		1	0	1	0	0	0
02063B06	gi|2055258|dbj|BAA19791.1|	1.00E-29	1.008	6.79	6.82E-05	0.405	6.79	1.81E-02	-0.602	6.79	3.03E-02	1.41291	6.79	2.23E-05			1.008	0.405		0	1	0	0	0	0
02063B07	gi|62663604|ref|XP_341531.2|	8.60E-39	-0.25	9.06	2.50E-01	-1.267	9.06	3.93E-05	-1.018	9.06	5.90E-03	-1.51671	9.06	6.95E-05			-0.25	-1.267		0	0	1	0	0	1
02063B08	gi|15213840|gb|AAK92195.1|	5.30E-38	-0.844	9.66	2.54E-04	-0.753	9.66	7.40E-04	0.091	9.66	7.65E-01	-1.59762	9.66	8.75E-06			-0.844	-0.753		0	0	0	0	0	0
02063B09			0.005	7.65	9.78E-01	0.316	7.65	3.94E-02	0.311	7.65	1.77E-01	0.32083	7.65	1.22E-01			0.005	0.316		0	0	0	0	0	0
02063B10			1.579	7.19	4.99E-05	0.517	7.19	8.68E-02	-1.063	7.19	2.41E-02	2.09623	7.19	5.46E-05			1.579	0.517		0	1	0	0	0	1
02063B11			0.527	9.06	4.60E-02	-0.253	9.06	3.34E-01	-0.781	9.06	5.27E-02	0.27399	9.06	4.52E-01			0.527	-0.253		0	0	0	0	0	0
02063B12			0.878	8.43	5.94E-03	0.748	8.43	1.68E-02	-0.13	8.43	7.87E-01	1.62559	8.43	5.99E-04			0.878	0.748		0	0	0	0	0	0
02063C01			0.269	8.46	2.42E-01	0.02	8.46	9.42E-01	-0.249	8.46	4.98E-01	0.28934	8.46	3.75E-01			0.269	0.02		0	0	0	0	0	0
02063C02			0.735	6.45	1.31E-02	0.284	6.45	2.42E-01	-0.451	6.45	2.61E-01	1.01924	6.45	8.38E-03			0.735	0.284		0	0	0	0	0	0
02063C03			-0.228	9.8	4.04E-01	-0.291	9.8	2.94E-01	-0.063	9.8	8.92E-01	-0.51882	9.8	1.72E-01			-0.228	-0.291		0	0	0	0	0	0
02063C04			0.825	8.73	1.77E-04	-0.24	8.73	1.81E-01	-1.065	8.73	1.02E-03	0.58547	8.73	2.12E-02			0.825	-0.24		0	0	0	0	0	1
02063C05			-0.331	7.29	2.78E-01	0.338	7.29	2.81E-01	0.67	7.29	1.61E-01	0.00676	7.29	9.89E-01			-0.331	0.338		0	0	0	0	0	0
02063C06	gi|4322274|gb|AAD15991.1|	2.30E-69	-0.055	8.51	7.46E-01	-1.04	8.51	1.71E-05	-0.985	8.51	9.77E-04	-1.09563	8.51	8.84E-05			-0.055	-1.04		0	0	1	0	0	0
02063C07			-1.144	6.71	2.34E-04	0.073	6.71	7.89E-01	1.217	6.71	4.76E-03	-1.07154	6.71	4.62E-03			-1.144	0.073		1	0	0	0	1	0
02063C08			0.762	9.67	4.94E-03	0.414	9.67	1.04E-01	-0.348	9.67	3.71E-01	1.17553	9.67	2.16E-03			0.762	0.414		0	0	0	0	0	0
02063C09			-1.048	10.84	8.36E-05	-0.759	10.84	1.48E-03	0.289	10.84	3.70E-01	-1.80747	10.84	6.58E-06			-1.048	-0.759		1	0	0	0	0	0
02063C10			0.204	12.04	5.70E-02	0.056	12.04	6.08E-01	-0.148	12.04	3.69E-01	0.26052	12.04	7.74E-02			0.204	0.056		0	0	0	0	0	0
02063C11			-0.31	15.22	5.46E-02	0.398	15.22	1.72E-02	0.707	15.22	7.31E-03	0.08838	15.22	6.93E-01			-0.31	0.398		0	0	0	0	0	0
02063C12			0.413	8.02	2.02E-02	0.352	8.02	4.44E-02	-0.061	8.02	8.26E-01	0.76465	8.02	3.00E-03			0.413	0.352		0	0	0	0	0	0
02063D01	gi|39584732|emb|CAE67627.1|	0.00018	-0.068	7.81	7.49E-01	0.284	7.81	1.64E-01	0.351	7.81	2.61E-01	0.21606	7.81	4.46E-01			-0.068	0.284		0	0	0	0	0	0
02063D02			0.323	8.99	4.46E-03	0.894	8.99	2.85E-06	0.572	8.99	2.03E-03	1.21704	8.99	3.58E-07			0.323	0.894		0	0	0	0	0	0
02063D02			0.323	8.99	4.46E-03	0.894	8.99	2.85E-06	0.572	8.99	2.03E-03	1.21704	8.99	3.58E-07			0.323	0.894		0	0	0	0	0	0
02063D03			-0.345	8.68	5.87E-02	-0.312	8.68	8.77E-02	0.033	8.68	9.13E-01	-0.65668	8.68	1.21E-02			-0.345	-0.312		0	0	0	0	0	0
02063D04			-0.083	6.86	6.49E-01	0.604	6.86	1.04E-03	0.688	6.86	1.20E-02	0.5209	6.86	2.87E-02			-0.083	0.604		0	0	0	0	0	0
02063D05			-0.135	8.98	4.19E-01	0.101	8.98	5.61E-01	0.236	8.98	3.64E-01	-0.03438	8.98	8.88E-01			-0.135	0.101		0	0	0	0	0	0
02063D06	gi|47218614|emb|CAG04943.1|	1.2	-0.727	14.27	1.36E-03	0.652	14.27	3.51E-03	1.379	14.27	3.52E-04	-0.0744	14.27	7.94E-01			-0.727	0.652		0	0	0	0	1	0
02063D07			-0.56	11.53	4.65E-03	-0.496	11.53	1.12E-02	0.064	11.53	8.31E-01	-1.0557	11.53	3.73E-04			-0.56	-0.496		0	0	0	0	0	0
02063D08	gi|58389225|ref|XP_316870.2|	0.000028	-0.027	7.96	9.08E-01	0.261	7.96	2.35E-01	0.288	7.96	3.97E-01	0.23413	7.96	4.44E-01			-0.027	0.261		0	0	0	0	0	0
02063D09			0.239	7.79	4.02E-01	-0.057	7.79	8.53E-01	-0.296	7.79	5.09E-01	0.18242	7.79	6.51E-01			0.239	-0.057		0	0	0	0	0	0
02063D10	gi|61842233|ref|XP_618266.1|	0.276	1.984	7.67	8.38E-10	0.71	7.67	2.31E-04	-1.275	7.67	5.68E-05	2.69365	7.67	1.52E-09			1.984	0.71		0	1	0	0	0	1
02063D11	gi|1374957|gb|AAC05598.1|	1.10E-93	-1.204	9.89	1.71E-04	-1.827	9.89	9.78E-06	-0.623	9.89	1.17E-01	-3.03086	9.89	3.14E-07			-1.204	-1.827		1	0	1	0	0	0
02063D12			0.38	12.04	5.44E-02	-0.315	12.04	1.10E-01	-0.695	12.04	2.42E-02	0.06489	12.04	8.14E-01			0.38	-0.315		0	0	0	0	0	0
2.06E+04			-0.199	5.3	4.18E-01	0.415	5.3	9.54E-02	0.614	5.3	1.05E-01	0.21539	5.3	5.34E-01			-0.199	0.415		0	0	0	0	0	0
2.06E+05			1.8	8.31	1.03E-04	-0.147	8.31	6.39E-01	-1.947	8.31	1.39E-03	1.65259	8.31	1.44E-03			1.8	-0.147		0	1	0	0	0	1
2.06E+06			-0.869	10.88	2.52E-03	-0.926	10.88	1.80E-03	-0.057	10.88	8.97E-01	-1.79446	10.88	6.88E-05			-0.869	-0.926		0	0	0	0	0	0
2.06E+07			0.224	11.37	2.23E-01	-0.484	11.37	1.43E-02	-0.708	11.37	1.80E-02	-0.25991	11.37	3.18E-01			0.224	-0.484		0	0	0	0	0	0
2.06E+08			0.479	11.46	3.10E-02	-0.156	11.46	4.78E-01	-0.635	11.46	5.69E-02	0.32242	11.46	2.83E-01			0.479	-0.156		0	0	0	0	0	0
2.06E+09	gi|55957081|emb|CAB72313.2|	1.00E-126	0.306	11.7	8.20E-02	-0.217	11.7	2.20E-01	-0.523	11.7	5.44E-02	0.08872	11.7	7.19E-01			0.306	-0.217		0	0	0	0	0	0
2.06E+10			-0.623	10.96	2.14E-04	-0.134	10.96	3.32E-01	0.488	10.96	2.43E-02	-0.75702	10.96	5.49E-04			-0.623	-0.134		0	0	0	0	0	0
2.06E+11			-0.565	12.27	4.77E-04	-0.409	12.27	6.02E-03	0.157	12.27	4.63E-01	-0.9741	12.27	4.64E-05			-0.565	-0.409		0	0	0	0	0	0
2.06E+12			-0.626	11.11	1.58E-03	-0.395	11.11	3.03E-02	0.231	11.11	4.00E-01	-1.02079	11.11	3.58E-04			-0.626	-0.395		0	0	0	0	0	0
2.06E+13			-0.008	6.96	9.75E-01	0.295	6.96	1.20E-01	0.303	6.96	3.32E-01	0.28692	6.96	3.08E-01			-0.008	0.295		0	0	0	0	0	0
2.06E+14	gi|66501181|ref|XP_393377.2|	0.182	0.313	7.98	2.72E-02	0.742	7.98	3.02E-05	0.429	7.98	3.29E-02	1.05466	7.98	1.72E-05			0.313	0.742		0	0	0	0	0	0
2.06E+15			-0.3	6.2	3.83E-01	0.42	6.2	1.64E-01	0.72	6.2	1.50E-01	0.12046	6.2	7.93E-01			-0.3	0.42		0	0	0	0	0	0
02063F01			-0.99	9.74	1.45E-03	-1.412	9.74	9.62E-05	-0.422	9.74	3.22E-01	-2.4015	9.74	6.43E-06			-0.99	-1.412		0	0	1	0	0	0
02063F02			-0.246	15.23	5.77E-02	0.342	15.23	1.20E-02	0.587	15.23	6.07E-03	0.09597	15.23	5.96E-01			-0.246	0.342		0	0	0	0	0	0
02063F03			-0.031	6.02	8.89E-01	0.63	6.02	2.27E-03	0.662	6.02	3.08E-02	0.59871	6.02	3.01E-02			-0.031	0.63		0	0	0	0	0	0
02063F04	gi|52548270|gb|AAU82119.1|	9.6	0.272	12.74	1.41E-02	0.114	12.74	2.86E-01	-0.158	12.74	3.32E-01	0.38541	12.74	1.18E-02			0.272	0.114		0	0	0	0	0	0
02063F05			0.35	10.21	8.71E-02	0.86	10.21	2.00E-04	0.511	10.21	8.32E-02	1.21006	10.21	2.11E-04			0.35	0.86		0	0	0	0	0	0
02063F06			-0.706	9.92	2.88E-04	0.016	9.92	9.29E-01	0.723	9.92	6.90E-03	-0.68996	9.92	4.07E-03			-0.706	0.016		0	0	0	0	0	0
02063F07			0.423	6.09	6.75E-01	0.146	6.09	8.75E-01	-0.277	6.09	8.54E-01	0.5689	6.09	6.58E-01			0.423	0.146		0	0	0	0	0	0
02063F08			-0.485	6.99	3.54E-01	0.372	6.99	4.24E-01	0.857	6.99	2.62E-01	-0.11271	6.99	8.74E-01			-0.485	0.372		0	0	0	0	0	0
02063F09			0.236	11.81	2.64E-02	0.124	11.81	2.31E-01	-0.112	11.81	4.89E-01	0.35975	11.81	1.51E-02			0.236	0.124		0	0	0	0	0	0
02063F10			0.39	12.46	2.85E-02	-0.243	12.46	1.62E-01	-0.634	12.46	2.11E-02	0.14679	12.46	5.47E-01			0.39	-0.243		0	0	0	0	0	0
02063F11			0.675	5.72	2.71E-02	0.414	5.72	1.07E-01	-0.261	5.72	5.44E-01	1.08914	5.72	7.63E-03			0.675	0.414		0	0	0	0	0	0
02063F12			0.082	7.96	7.28E-01	0.467	7.96	4.31E-02	0.385	7.96	2.67E-01	0.54825	7.96	8.04E-02			0.082	0.467		0	0	0	0	0	0
02063G01			0.132	10.05	2.11E-01	0.036	10.05	7.52E-01	-0.096	10.05	5.70E-01	0.16817	10.05	2.60E-01			0.132	0.036		0	0	0	0	0	0
02063G02			0.138	11.32	5.27E-01	-0.564	11.32	1.34E-02	-0.702	11.32	3.72E-02	-0.42629	11.32	1.53E-01			0.138	-0.564		0	0	0	0	0	0
02063G03			0.455	9.55	1.76E-01	0.302	9.55	3.85E-01	-0.153	9.55	7.81E-01	0.75687	9.55	1.11E-01			0.455	0.302		0	0	0	0	0	0
02063G04			0.781	7.42	2.77E-05	0.354	7.42	1.57E-02	-0.426	7.42	4.87E-02	1.13456	7.42	1.24E-05			0.781	0.354		0	0	0	0	0	0
02063G05			-0.197	15.37	1.71E-01	0.368	15.37	1.68E-02	0.565	15.37	1.62E-02	0.17134	15.37	4.03E-01			-0.197	0.368		0	0	0	0	0	0
02063G06			-0.166	15.25	1.27E-01	0.552	15.25	1.17E-04	0.718	15.25	5.24E-04	0.3859	15.25	1.51E-02			-0.166	0.552		0	0	0	0	0	0
02063G07			0.881	9.2	1.73E-03	-0.276	9.2	2.78E-01	-1.156	9.2	5.97E-03	0.60511	9.2	8.33E-02			0.881	-0.276		0	0	0	0	0	1
02063G08			-0.232	15.24	7.66E-02	0.377	15.24	7.60E-03	0.609	15.24	5.56E-03	0.14538	15.24	4.27E-01			-0.232	0.377		0	0	0	0	0	0
02063G09			-0.846	7.19	8.20E-04	-0.267	7.19	2.25E-01	0.579	7.19	8.42E-02	-1.11275	7.19	1.08E-03			-0.846	-0.267		0	0	0	0	0	0
02063G10			1.991	9.45	3.17E-07	0.043	9.45	8.71E-01	-1.948	9.45	6.59E-05	2.03339	9.45	8.12E-06			1.991	0.043		0	1	0	0	0	1
02063G11			-0.882	9.07	2.02E-03	-1.077	9.07	4.91E-04	-0.194	9.07	6.32E-01	-1.95881	9.07	2.42E-05			-0.882	-1.077		0	0	1	0	0	0
02063G12			0.196	11.28	3.44E-01	-0.506	11.28	2.08E-02	-0.702	11.28	3.25E-02	-0.30959	11.28	2.89E-01			0.196	-0.506		0	0	0	0	0	0
02063H01			0.035	6.32	8.61E-01	0.456	6.32	1.03E-02	0.421	6.32	1.23E-01	0.49124	6.32	4.90E-02			0.035	0.456		0	0	0	0	0	0
02063H02			0.37	7.47	9.21E-02	-0.709	7.47	3.76E-03	-1.08	7.47	4.13E-03	-0.3393	7.47	2.68E-01			0.37	-0.709		0	0	0	0	0	1
02063H03			-1.042	9.79	6.43E-04	-0.942	9.79	1.61E-03	0.1	9.79	8.13E-01	-1.98334	9.79	2.49E-05			-1.042	-0.942		1	0	0	0	0	0
02063H04			0.285	11.75	1.86E-01	-0.597	11.75	1.07E-02	-0.881	11.75	1.28E-02	-0.31171	11.75	3.08E-01			0.285	-0.597		0	0	0	0	0	0
02063H05	mtRNA		-0.291	15.18	3.47E-02	0.394	15.18	7.02E-03	0.685	15.18	3.21E-03	0.10299	15.18	5.89E-01			-0.291	0.394		0	0	0	0	0	0
02063H06			0.129	7.33	4.67E-01	0.461	7.33	1.34E-02	0.332	7.33	2.22E-01	0.58983	7.33	1.97E-02			0.129	0.461		0	0	0	0	0	0
02063H07			0.904	8.56	4.45E-04	-0.076	8.56	7.42E-01	-0.98	8.56	6.54E-03	0.82876	8.56	8.73E-03			0.904	-0.076		0	0	0	0	0	0
02063H08			0.397	9.38	1.22E-01	-0.515	9.38	5.25E-02	-0.912	9.38	2.60E-02	-0.11738	9.38	7.51E-01			0.397	-0.515		0	0	0	0	0	0
02063H09			-0.255	15.2	8.32E-02	0.383	15.2	1.39E-02	0.638	15.2	8.57E-03	0.12756	15.2	5.37E-01			-0.255	0.383		0	0	0	0	0	0
02063H10			0.43	7.14	3.77E-02	0.484	7.14	1.03E-02	0.054	7.14	8.61E-01	0.91379	7.14	1.89E-03			0.43	0.484		0	0	0	0	0	0
02063H11	gi|34784016|gb|AAH58068.1|	0.456	-0.203	5.93	5.27E-01	0.266	5.93	3.40E-01	0.469	5.93	3.07E-01	0.06266	5.93	8.84E-01			-0.203	0.266		0	0	0	0	0	0
02063H12			1.788	7.05	1.65E-06	0.317	7.05	2.06E-01	-1.472	7.05	1.11E-03	2.10509	7.05	8.23E-06			1.788	0.317		0	1	0	0	0	1
02064A01			0.248	11.1	2.64E-02	-0.018	11.1	8.80E-01	-0.266	11.1	1.09E-01	0.23024	11.1	1.25E-01			0.248	-0.018		0	0	0	0	0	0
02064A02	gi|56497351|emb|CAH99071.1|	1.6	0.166	9.27	4.44E-01	-0.051	9.27	8.27E-01	-0.217	9.27	5.25E-01	0.11541	9.27	7.06E-01			0.166	-0.051		0	0	0	0	0	0
02064A03			0.642	6.97	7.07E-04	0.459	6.97	8.71E-03	-0.183	6.97	4.74E-01	1.10148	6.97	8.07E-05			0.642	0.459		0	0	0	0	0	0
02064A04	gi|19550901|gb|AAL91576.1|	9.9	-0.028	8.82	8.61E-01	0.666	8.82	1.32E-04	0.694	8.82	4.39E-03	0.63769	8.82	3.04E-03			-0.028	0.666		0	0	0	0	0	0
02064A05			-0.657	2.8	6.51E-01	1.748	2.8	2.14E-01	2.404	2.8	2.66E-01	1.09111	2.8	5.81E-01			-0.657	1.748		0	0	0	0	0	0
02064A06			-0.182	15.45	1.41E-01	0.362	15.45	7.78E-03	0.545	15.45	8.66E-03	0.17994	15.45	3.05E-01			-0.182	0.362		0	0	0	0	0	0
02064A07			0.58	6.78	2.85E-02	0.131	6.78	5.63E-01	-0.449	6.78	2.23E-01	0.71176	6.78	3.58E-02			0.58	0.131		0	0	0	0	0	0
02064A08	gi|50344498|emb|CAH04335.1|	2.20E-44	-0.777	10.23	2.04E-03	-0.926	10.23	5.91E-04	-0.149	10.23	6.79E-01	-1.70333	10.23	2.82E-05			-0.777	-0.926		0	0	0	0	0	0
02064A09			-0.152	2.31	9.30E-01	0.619	2.31	6.74E-01	0.77	2.31	7.51E-01	0.46716	2.31	8.27E-01			-0.152	0.619		0	0	0	0	0	0
02064A10			-0.955	9.9	3.89E-04	-1.218	9.9	6.13E-05	-0.263	9.9	4.55E-01	-2.17221	9.9	2.41E-06			-0.955	-1.218		0	0	1	0	0	0
02064A11			-0.227	15.18	1.06E-01	0.359	15.18	1.57E-02	0.586	15.18	1.08E-02	0.1325	15.18	5.04E-01			-0.227	0.359		0	0	0	0	0	0
02064A12			-0.062	10.05	6.89E-01	-0.071	10.05	6.50E-01	-0.009	10.05	9.71E-01	-0.13261	10.05	5.29E-01			-0.062	-0.071		0	0	0	0	0	0
02064B01	mtRNA		-0.278	14.58	3.10E-02	0.418	14.58	2.93E-03	0.696	14.58	1.78E-03	0.13956	14.58	4.27E-01			-0.278	0.418		0	0	0	0	0	0
02064B02			-1.224	9.94	4.56E-04	-1.057	9.94	1.61E-03	0.167	9.94	7.21E-01	-2.28134	9.94	1.98E-05			-1.224	-1.057		1	0	1	0	0	0
02064B03	gi|61828321|ref|XP_583898.1|	1.00E-35	0.429	5.32	1.79E-01	0.535	5.32	6.31E-02	0.106	5.32	8.31E-01	0.96427	5.32	2.69E-02			0.429	0.535		0	0	0	0	0	0
02064B04			-1.242	9.33	1.53E-04	-1.523	9.33	3.72E-05	-0.281	9.33	4.98E-01	-2.76433	9.33	1.07E-06			-1.242	-1.523		1	0	1	0	0	0
02064B05	gi|57086583|ref|XP_546575.1|	9.00E-11	-1.29	5.31	3.17E-01	-0.049	5.31	9.74E-01	1.241	5.31	5.41E-01	-1.33921	5.31	4.59E-01			-1.29	-0.049		0	0	0	0	0	0
02064B06	gi|34525775|emb|CAD79356.1|	5.7	0.351	12.62	7.23E-03	0.249	12.62	4.69E-02	-0.102	12.62	6.01E-01	0.59956	12.62	1.50E-03			0.351	0.249		0	0	0	0	0	0
02064B06	gi|34525775|emb|CAD79356.1|	5.7	0.351	12.62	7.23E-03	0.249	12.62	4.69E-02	-0.102	12.62	6.01E-01	0.59956	12.62	1.50E-03			0.351	0.249		0	0	0	0	0	0
02064B07			0.825	10.24	4.71E-03	0.608	10.24	2.96E-02	-0.217	10.24	6.11E-01	1.43334	10.24	7.75E-04			0.825	0.608		0	0	0	0	0	0
02064B08	gi|19922188|ref|NP_610901.1|	7.30E-13	2.661	9.98	1.07E-12	0.488	9.98	5.33E-04	-2.173	9.98	3.11E-08	3.14939	9.98	1.40E-11			2.661	0.488		0	1	0	0	0	1
02064B08	gi|19922188|ref|NP_610901.1|	7.30E-13	2.661	9.98	1.07E-12	0.488	9.98	5.33E-04	-2.173	9.98	3.11E-08	3.14939	9.98	1.40E-11			2.661	0.488		0	1	0	0	0	1
02064B09			0.878	8.17	4.55E-05	0.616	8.17	1.19E-03	-0.262	8.17	3.00E-01	1.49368	8.17	4.09E-06			0.878	0.616		0	0	0	0	0	0
02064B10			1.244	9.54	1.10E-05	-0.037	9.54	8.67E-01	-1.281	9.54	7.07E-04	1.20659	9.54	2.87E-04			1.244	-0.037		0	1	0	0	0	1
02064B11			0.406	8.14	7.10E-03	0.696	8.14	5.50E-05	0.29	8.14	1.49E-01	1.10144	8.14	1.42E-05			0.406	0.696		0	0	0	0	0	0
02064B12			0.22	10.2	2.51E-01	-0.872	10.2	2.80E-04	-1.092	10.2	1.66E-03	-0.65272	10.2	1.90E-02			0.22	-0.872		0	0	0	0	0	1
02064C01			0.988	11.28	2.03E-04	0.014	11.28	9.59E-01	-0.974	11.28	6.83E-03	1.00138	11.28	2.31E-03			0.988	0.014		0	0	0	0	0	0
02064C02			-0.504	5.79	2.08E-01	0.531	5.79	1.37E-01	1.035	5.79	7.89E-02	0.0274	5.79	9.63E-01			-0.504	0.531		0	0	0	0	0	0
02064C03			0.059	6.14	7.90E-01	0.366	6.14	5.24E-02	0.307	6.14	3.16E-01	0.42456	6.14	1.23E-01			0.059	0.366		0	0	0	0	0	0
02064C04			1.02	7.55	3.97E-06	0.625	7.55	4.88E-04	-0.395	7.55	8.21E-02	1.6448	7.55	8.09E-07			1.02	0.625		0	1	0	0	0	0
02064C05			0.307	11.09	3.07E-02	-0.001	11.09	9.92E-01	-0.308	11.09	1.47E-01	0.30543	11.09	1.11E-01			0.307	-0.001		0	0	0	0	0	0
02064C06			0.255	11.65	1.62E-02	0.173	11.65	9.13E-02	-0.082	11.65	6.10E-01	0.42881	11.65	4.56E-03			0.255	0.173		0	0	0	0	0	0
02064C07			-0.833	9.75	1.52E-04	-0.473	9.75	1.03E-02	0.36	9.75	1.77E-01	-1.30638	9.75	3.20E-05			-0.833	-0.473		0	0	0	0	0	0
02064C08			0.844	6.91	1.95E-03	0.651	6.91	4.97E-03	-0.192	6.91	5.85E-01	1.49495	6.91	1.30E-04			0.844	0.651		0	0	0	0	0	0
02064C09	gi|66500885|ref|XP_623813.1|	1.40E-57	-0.957	10.34	3.72E-05	-0.592	10.34	2.67E-03	0.365	10.34	1.77E-01	-1.54863	10.34	5.60E-06			-0.957	-0.592		0	0	0	0	0	0
02064C10			0.217	7.99	8.81E-02	0.438	7.99	2.32E-03	0.221	7.99	2.62E-01	0.65498	7.99	1.02E-03			0.217	0.438		0	0	0	0	0	0
02064C11			0.798	9.54	7.54E-05	-0.003	9.54	9.84E-01	-0.801	9.54	3.11E-03	0.79454	9.54	1.13E-03			0.798	-0.003		0	0	0	0	0	0
02064C12	gi|67677588|ref|ZP_00474318.1|	3.3	-3.119	8.43	3.73E-07	-2.352	8.43	2.21E-05	0.767	8.43	1.92E-01	-5.4714	8.43	2.25E-08			-3.119	-2.352		1	0	1	0	0	0
02064D01	gi|54609211|gb|AAV34821.1|	5.70E-90	-1.263	9.33	7.38E-05	-1.468	9.33	3.07E-05	-0.206	9.33	6.01E-01	-2.7307	9.33	6.19E-07			-1.263	-1.468		1	0	1	0	0	0
02064D02			-0.754	3.05	6.88E-01	0.677	3.05	6.77E-01	1.431	3.05	5.92E-01	-0.07696	3.05	9.77E-01			-0.754	0.677		0	0	0	0	0	0
02064D03			0.838	5.66	2.54E-03	0.433	5.66	4.87E-02	-0.405	5.66	2.56E-01	1.27111	5.66	7.06E-04			0.838	0.433		0	0	0	0	0	0
02064D04			-0.625	7.63	6.41E-04	-0.098	7.63	5.42E-01	0.527	7.63	3.17E-02	-0.72242	7.63	2.36E-03			-0.625	-0.098		0	0	0	0	0	0
02064D05	gi|1079254|pir||A56622	1.00E-111	-0.761	9.35	1.02E-03	-1.724	9.35	2.85E-06	-0.963	9.35	4.79E-03	-2.48416	9.35	1.72E-07			-0.761	-1.724		0	0	1	0	0	0
02064D06	gi|47221657|emb|CAF97922.1|	1.1	-0.087	6.61	6.16E-01	0.568	6.61	1.18E-03	0.655	6.61	1.22E-02	0.48043	6.61	3.37E-02			-0.087	0.568		0	0	0	0	0	0
02064D07			0.105	9.57	3.18E-01	0.043	9.57	7.00E-01	-0.062	9.57	7.17E-01	0.14849	9.57	3.18E-01			0.105	0.043		0	0	0	0	0	0
02064D08	gi|1374957|gb|AAC05598.1|	1.10E-93	-1.122	9.66	5.44E-04	-2.029	9.66	7.01E-06	-0.906	9.66	3.53E-02	-3.15093	9.66	4.04E-07			-1.122	-2.029		1	0	1	0	0	0
02064D09			0.223	7.12	2.23E-01	0.583	7.12	1.87E-03	0.36	7.12	1.80E-01	0.80649	7.12	2.72E-03			0.223	0.583		0	0	0	0	0	0
02064D10	gi|23619193|ref|NP_705155.1|	0.001	2.462	9	5.97E-12	0.8	9	2.06E-05	-1.662	9	3.93E-07	3.26235	9	2.18E-11			2.462	0.8		0	1	0	0	0	1
02064D11			0.245	8.25	2.67E-01	0.749	8.25	2.90E-03	0.504	8.25	1.45E-01	0.99424	8.25	3.25E-03			0.245	0.749		0	0	0	0	0	0
02064D12			0.167	9.16	1.68E-01	-0.022	9.16	8.71E-01	-0.189	9.16	3.21E-01	0.14522	9.16	4.00E-01			0.167	-0.022		0	0	0	0	0	0
2.06E+04	gi|50344516|emb|CAH04344.1|	1.30E-29	-0.916	10.5	1.67E-04	-0.963	10.5	1.35E-04	-0.047	10.5	8.87E-01	-1.87926	10.5	2.54E-06			-0.916	-0.963		0	0	0	0	0	0
2.06E+05	gi|55657618|ref|XP_514942.1|	0.011	-3.043	11.69	3.48E-07	-3.528	11.69	9.42E-07	-0.485	11.69	3.98E-01	-6.5704	11.69	1.20E-09			-3.043	-3.528		1	0	1	0	0	0
2.06E+06	gi|58382714|ref|XP_312118.2|	1.50E-16	1.148	8.7	4.99E-05	0.185	8.7	4.00E-01	-0.963	8.7	7.33E-03	1.33365	8.7	2.04E-04			1.148	0.185		0	1	0	0	0	0
2.06E+07			-1.035	10.17	1.27E-03	-1.509	10.17	6.96E-05	-0.474	10.17	2.77E-01	-2.54323	10.17	4.64E-06			-1.035	-1.509		1	0	1	0	0	0
2.06E+08			0.319	12.69	3.39E-03	0.146	12.69	1.46E-01	-0.172	12.69	2.62E-01	0.46532	12.69	2.18E-03			0.319	0.146		0	0	0	0	0	0
2.06E+09	gi|50924216|ref|XP_472468.1|	0.168	-0.062	7.11	7.75E-01	0.663	7.11	1.60E-03	0.725	7.11	2.02E-02	0.60112	7.11	2.98E-02			-0.062	0.663		0	0	0	0	0	0
2.06E+10			0.013	8.71	9.34E-01	0.425	8.71	7.14E-03	0.412	8.71	6.66E-02	0.4373	8.71	3.36E-02			0.013	0.425		0	0	0	0	0	0
2.06E+11			0.177	7.13	4.13E-01	0.197	7.13	3.68E-01	0.021	7.13	9.54E-01	0.37442	7.13	2.13E-01			0.177	0.197		0	0	0	0	0	0
2.06E+12			0.183	11.44	1.09E-01	0.087	11.44	4.60E-01	-0.096	11.44	5.98E-01	0.26949	11.44	9.19E-02			0.183	0.087		0	0	0	0	0	0
2.06E+13	gi|23573627|gb|AAN38749.1|	0.001	-0.111	9.65	7.25E-01	0.423	9.65	1.65E-01	0.534	9.65	2.54E-01	0.31205	9.65	4.61E-01			-0.111	0.423		0	0	0	0	0	0
2.06E+14	gi|45551469|ref|NP_727959.2|	1.50E-70	-1.248	7.84	1.50E-05	-0.761	7.84	1.56E-03	0.487	7.84	1.31E-01	-2.00856	7.84	2.58E-06			-1.248	-0.761		1	0	0	0	0	0
2.06E+15			0.9	7.41	3.60E-05	0.513	7.41	1.37E-03	-0.387	7.41	8.73E-02	1.41227	7.41	4.27E-06			0.9	0.513		0	0	0	0	0	0
02064F01			-0.06	8.8	6.89E-01	0.004	8.8	9.82E-01	0.064	8.8	7.84E-01	-0.05647	8.8	7.87E-01			-0.06	0.004		0	0	0	0	0	0
02064F02			0.93	9.25	1.12E-04	-0.172	9.25	3.74E-01	-1.102	9.25	1.35E-03	0.75834	9.25	6.82E-03			0.93	-0.172		0	0	0	0	0	1
02064F03			-0.163	5.99	4.88E-01	-0.089	5.99	7.16E-01	0.074	5.99	8.45E-01	-0.2515	5.99	4.40E-01			-0.163	-0.089		0	0	0	0	0	0
02064F04	gi|62083497|gb|AAX62473.1|	2.40E-54	-1.016	9.96	3.23E-04	-1.362	9.96	3.61E-05	-0.347	9.96	3.39E-01	-2.3784	9.96	1.50E-06			-1.016	-1.362		1	0	1	0	0	0
02064F05			1.026	7.41	1.18E-07	0.386	7.41	2.47E-03	-0.64	7.41	1.61E-03	1.41223	7.41	1.53E-07			1.026	0.386		0	1	0	0	0	0
02064F06			0.63	6.2	2.26E-02	0.173	6.2	5.29E-01	-0.457	6.2	2.66E-01	0.80305	6.2	3.31E-02			0.63	0.173		0	0	0	0	0	0
02064F07	gi|66548338|ref|XP_624645.1|	3.70E-43	-1.106	9.57	2.47E-04	-1.469	9.57	3.07E-05	-0.363	9.57	3.43E-01	-2.57483	9.57	1.17E-06			-1.106	-1.469		1	0	1	0	0	0
02064F08			-1.055	10.88	4.18E-04	-1.346	10.88	6.51E-05	-0.291	10.88	4.58E-01	-2.40081	10.88	2.53E-06			-1.055	-1.346		1	0	1	0	0	0
02064F09			-0.226	8.43	9.53E-02	0.179	8.43	1.92E-01	0.406	8.43	5.43E-02	-0.04714	8.43	8.07E-01			-0.226	0.179		0	0	0	0	0	0
02064F10	gi|66507458|ref|XP_623142.1|	1.10E-19	-0.897	9.73	1.20E-03	-1.556	9.73	1.66E-05	-0.658	9.73	7.88E-02	-2.45318	9.73	1.65E-06			-0.897	-1.556		0	0	1	0	0	0
02064F11			0.243	11.92	1.10E-01	-0.091	11.92	5.64E-01	-0.334	11.92	1.57E-01	0.15229	11.92	4.79E-01			0.243	-0.091		0	0	0	0	0	0
02064F12	gi|3873718|emb|CAB03792.1|	1.80E-92	-1.079	9.83	5.00E-04	-1.95	9.83	7.01E-06	-0.871	9.83	3.35E-02	-3.02913	9.83	3.62E-07			-1.079	-1.95		1	0	1	0	0	0
02064G01			-0.938	9.57	1.14E-03	-0.665	9.57	1.30E-02	0.274	9.57	4.90E-01	-1.6028	9.57	1.51E-04			-0.938	-0.665		0	0	0	0	0	0
02064G02			0.161	10.83	2.15E-01	-0.071	10.83	6.01E-01	-0.232	10.83	2.54E-01	0.08955	10.83	6.31E-01			0.161	-0.071		0	0	0	0	0	0
02064G03			0.488	6.99	3.62E-03	0.31	6.99	4.94E-02	-0.178	6.99	4.60E-01	0.79743	6.99	9.56E-04			0.488	0.31		0	0	0	0	0	0
02064G04			1.055	7.15	1.46E-05	0.495	7.15	2.87E-03	-0.56	7.15	2.52E-02	1.54942	7.15	3.37E-06			1.055	0.495		0	1	0	0	0	0
02064G05			0.768	7.38	3.61E-02	0.26	7.38	4.77E-01	-0.508	7.38	3.59E-01	1.02807	7.38	4.13E-02			0.768	0.26		0	0	0	0	0	0
02064G06	gi|7291488|gb|AAF46914.1|	5.20E-72	-1.227	9.86	4.43E-05	-1.341	9.86	3.44E-05	-0.114	9.86	7.55E-01	-2.56797	9.86	5.03E-07			-1.227	-1.341		1	0	1	0	0	0
02064G07	gi|54640898|gb|EAL29649.1|	0.00015	-3.3	12.93	9.84E-08	-3.652	12.93	9.00E-07	-0.352	12.93	5.34E-01	-6.95158	12.93	3.94E-10			-3.3	-3.652		1	0	1	0	0	0
02064G08	gi|27373057|gb|AAO12215.1|	2.40E-40	1.012	8.43	2.63E-03	0.075	8.43	8.20E-01	-0.937	8.43	4.86E-02	1.08652	8.43	1.38E-02			1.012	0.075		0	1	0	0	0	0
02064G09			3.032	9.25	8.02E-09	0.397	9.25	1.31E-01	-2.635	9.25	8.03E-06	3.42926	9.25	1.32E-07			3.032	0.397		0	1	0	0	0	1
02064G09			3.032	9.25	8.02E-09	0.397	9.25	1.31E-01	-2.635	9.25	8.03E-06	3.42926	9.25	1.32E-07			3.032	0.397		0	1	0	0	0	1
02064G10			-0.163	14.86	1.68E-01	0.626	14.86	8.28E-05	0.788	14.86	4.95E-04	0.46334	14.86	8.35E-03			-0.163	0.626		0	0	0	0	0	0
02064G11			0.848	9.58	4.82E-05	0.128	9.58	4.29E-01	-0.72	9.58	6.71E-03	0.97666	9.58	2.11E-04			0.848	0.128		0	0	0	0	0	0
02064G12	gi|48095724|ref|XP_394518.1|	0.00000036	0.304	12.32	4.55E-03	0.171	12.32	8.91E-02	-0.133	12.32	3.88E-01	0.47489	12.32	1.79E-03			0.304	0.171		0	0	0	0	0	0
02064H01			-1.073	8.58	2.24E-05	-0.566	8.58	5.85E-03	0.508	8.58	7.87E-02	-1.63885	8.58	6.27E-06			-1.073	-0.566		1	0	0	0	0	0
02064H02	gi|57925010|ref|XP_558148.1|	5.00E-62	-0.878	9.26	1.80E-03	-1.581	9.26	1.90E-05	-0.704	9.26	6.99E-02	-2.45885	9.26	2.21E-06			-0.878	-1.581		0	0	1	0	0	0
02064H03			-0.066	6.36	7.92E-01	0.552	6.36	1.37E-02	0.618	6.36	7.68E-02	0.48588	6.36	1.21E-01			-0.066	0.552		0	0	0	0	0	0
02064H04			-0.847	5.68	2.06E-01	0.095	5.68	8.83E-01	0.942	5.68	3.37E-01	-0.75222	5.68	3.96E-01			-0.847	0.095		0	0	0	0	0	0
02064H05			1.057	6.33	1.95E-04	0.571	6.33	7.08E-03	-0.486	6.33	1.29E-01	1.62825	6.33	2.91E-05			1.057	0.571		0	1	0	0	0	0
02064H06			-0.137	5.77	8.60E-01	0.765	5.77	2.28E-01	0.902	5.77	3.93E-01	0.62734	5.77	5.09E-01			-0.137	0.765		0	0	0	0	0	0
02064H07			0.254	11.49	1.79E-01	-0.556	11.49	7.65E-03	-0.81	11.49	1.01E-02	-0.30146	11.49	2.60E-01			0.254	-0.556		0	0	0	0	0	0
02064H08	gi|62083453|gb|AAX62451.1|	8.10E-92	-0.981	9.84	1.19E-03	-1.915	9.84	8.28E-06	-0.935	9.84	2.58E-02	-2.8958	9.84	7.12E-07			-0.981	-1.915		0	0	1	0	0	0
02064H09			0.109	5.89	6.85E-01	0.004	5.89	9.90E-01	-0.106	5.89	8.01E-01	0.11258	5.89	7.61E-01			0.109	0.004		0	0	0	0	0	0
02064H10	gi|57229692|gb|AAW46094.1|	1.3	-3.177	12.44	1.83E-07	-3.842	12.44	7.49E-07	-0.665	12.44	2.37E-01	-7.01967	12.44	4.04E-10			-3.177	-3.842		1	0	1	0	0	0
02064H11			0.298	11.51	1.27E-02	0.111	11.51	3.34E-01	-0.187	11.51	2.84E-01	0.40908	11.51	1.28E-02			0.298	0.111		0	0	0	0	0	0
02064H12			1.389	8.73	1.43E-07	0.468	8.73	5.95E-03	-0.921	8.73	1.14E-03	1.85777	8.73	2.59E-07			1.389	0.468		0	1	0	0	0	0
02071A01	gi|29340665|gb|AAO78456.1|	0.511	0.195	9.49	1.35E-01	0.237	9.49	7.82E-02	0.042	9.49	8.48E-01	0.43205	9.49	2.24E-02			0.195	0.237		0	0	0	0	0	0
02071A02	gi|51557687|gb|AAU06483.1|	1.70E-98	-0.947	9.77	2.17E-03	-1.544	9.77	5.15E-05	-0.597	9.77	1.64E-01	-2.49094	9.77	4.89E-06			-0.947	-1.544		0	0	1	0	0	0
02071A03			0.239	6.05	5.07E-01	0.466	6.05	1.91E-01	0.228	6.05	6.86E-01	0.70463	6.05	1.52E-01			0.239	0.466		0	0	0	0	0	0
02071A04			0.908	8.21	3.79E-05	0.666	8.21	6.14E-04	-0.242	8.21	3.33E-01	1.57369	8.21	3.01E-06			0.908	0.666		0	0	0	0	0	0
02071A05			2.136	8.88	3.68E-10	0.58	8.88	1.33E-03	-1.556	8.88	6.77E-06	2.71642	8.88	1.66E-09			2.136	0.58		0	1	0	0	0	1
02071A06			0.575	8.37	1.97E-03	0.215	8.37	2.01E-01	-0.36	8.37	1.62E-01	0.79003	8.37	1.95E-03			0.575	0.215		0	0	0	0	0	0
02071A07			-0.417	10.66	1.47E-02	-0.16	10.66	3.31E-01	0.257	10.66	3.07E-01	-0.57684	10.66	1.41E-02			-0.417	-0.16		0	0	0	0	0	0
02071A08			0.4	7.15	1.21E-01	-0.683	7.15	1.34E-02	-1.084	7.15	1.08E-02	-0.28322	7.15	4.39E-01			0.4	-0.683		0	0	0	0	0	1
02071A09			-1	11.32	3.26E-04	-0.42	11.32	7.32E-02	0.58	11.32	1.01E-01	-1.41993	11.32	2.04E-04			-1	-0.42		0	0	0	0	0	0
02071A10	gi|54609297|gb|AAV34864.1|	1.10E-82	-0.9	10.81	4.47E-03	-1.645	10.81	4.71E-05	-0.745	10.81	9.78E-02	-2.54469	10.81	6.58E-06			-0.9	-1.645		0	0	1	0	0	0
02071A11			-0.476	6.53	5.34E-02	0.311	6.53	1.42E-01	0.787	6.53	2.87E-02	-0.16486	6.53	6.05E-01			-0.476	0.311		0	0	0	0	0	0
02071A12	mtRNA		-0.205	15.41	1.23E-01	0.333	15.41	1.78E-02	0.538	15.41	1.31E-02	0.12871	15.41	4.94E-01			-0.205	0.333		0	0	0	0	0	0
02071B01	gi|58391956|ref|XP_318997.2|	6.90E-22	2.466	9.64	3.45E-12	0.668	9.64	5.67E-05	-1.798	9.64	1.53E-07	3.13449	9.64	1.97E-11			2.466	0.668		0	1	0	0	0	1
02071B02	gi|28828113|gb|AAO50796.1|	4.2	-2.506	8.17	1.00E-06	-2.193	8.17	1.41E-05	0.313	8.17	5.51E-01	-4.69966	8.17	2.90E-08			-2.506	-2.193		1	0	1	0	0	0
02071B03	gi|62083357|gb|AAX62403.1|	5.00E-17	-1.085	10.88	1.15E-04	-1.082	10.88	1.51E-04	0.003	10.88	9.94E-01	-2.16684	10.88	2.29E-06			-1.085	-1.082		1	0	1	0	0	0
02071B04			0.75	9.01	2.62E-02	-0.173	9.01	6.10E-01	-0.923	9.01	6.69E-02	0.57701	9.01	2.02E-01			0.75	-0.173		0	0	0	0	0	0
02071B05	gi|2358082|gb|AAB69054.1|	0.199	0.253	9.04	4.73E-01	-0.135	9.04	7.15E-01	-0.388	9.04	4.81E-01	0.11749	9.04	8.13E-01			0.253	-0.135		0	0	0	0	0	0
02071B06			-0.038	9.36	8.82E-01	-1.137	9.36	1.50E-04	-1.099	9.36	5.37E-03	-1.17516	9.36	1.23E-03			-0.038	-1.137		0	0	1	0	0	1
02071B07			0.106	9.86	6.85E-01	-0.556	9.86	3.29E-02	-0.662	9.86	8.85E-02	-0.44966	9.86	2.00E-01			0.106	-0.556		0	0	0	0	0	0
02071B08			-0.181	14.79	1.20E-01	0.54	14.79	2.31E-04	0.721	14.79	8.54E-04	0.35966	14.79	3.10E-02			-0.181	0.54		0	0	0	0	0	0
02071B09			0.822	8.59	8.61E-06	0.699	8.59	7.17E-05	-0.123	8.59	5.54E-01	1.52096	8.59	3.72E-07			0.822	0.699		0	0	0	0	0	0
02071B10	gi|46097070|gb|EAK82303.1|	1.2	0.518	7.8	2.16E-03	0.474	7.8	4.75E-03	-0.044	7.8	8.61E-01	0.99205	7.8	1.17E-04			0.518	0.474		0	0	0	0	0	0
02071B11			1.051	9.48	1.49E-05	0.128	9.48	4.79E-01	-0.923	9.48	2.74E-03	1.17868	9.48	9.30E-05			1.051	0.128		0	1	0	0	0	0
02071B12			-0.159	5.25	5.07E-01	0.303	5.25	1.46E-01	0.461	5.25	1.79E-01	0.14428	5.25	6.45E-01			-0.159	0.303		0	0	0	0	0	0
02071C01			0.609	7.86	1.65E-02	0.48	7.86	5.31E-02	-0.129	7.86	7.40E-01	1.08936	7.86	2.98E-03			0.609	0.48		0	0	0	0	0	0
02071C02			0.01	7.12	9.60E-01	0.291	7.12	7.82E-02	0.281	7.12	2.98E-01	0.30108	7.12	2.15E-01			0.01	0.291		0	0	0	0	0	0
02071C03			0.512	8.13	1.30E-02	0.667	8.13	9.33E-04	0.155	8.13	5.88E-01	1.17851	8.13	1.67E-04			0.512	0.667		0	0	0	0	0	0
02071C04			-0.996	7.93	4.58E-05	0.074	7.93	7.07E-01	1.07	7.93	1.40E-03	-0.92268	7.93	1.38E-03			-0.996	0.074		0	0	0	0	1	0
02071C05	gi|8954376|ref|NP_059366.1|	2.8	0.232	9.2	9.88E-02	0.769	9.2	3.00E-05	0.537	9.2	1.30E-02	1.00099	9.2	3.92E-05			0.232	0.769		0	0	0	0	0	0
02071C05	gi|8954376|ref|NP_059366.1|	2.8	0.232	9.2	9.88E-02	0.769	9.2	3.00E-05	0.537	9.2	1.30E-02	1.00099	9.2	3.92E-05			0.232	0.769		0	0	0	0	0	0
02071C06	gi|29124932|gb|AAO63548.1|	5.10E-11	1.983	9.16	3.01E-07	0.237	9.16	3.24E-01	-1.747	9.16	1.82E-04	2.22047	9.16	3.15E-06			1.983	0.237		0	1	0	0	0	1
02071C07			0.902	8.23	2.53E-03	0.082	8.23	7.75E-01	-0.819	8.23	5.13E-02	0.98421	8.23	1.22E-02			0.902	0.082		0	0	0	0	0	0
02071C08			0.853	9.44	5.95E-07	0.59	9.44	6.00E-05	-0.263	9.44	1.15E-01	1.44339	9.44	6.40E-08			0.853	0.59		0	0	0	0	0	0
02071C09			0.697	5.05	1.15E-01	0.48	5.05	2.17E-01	-0.217	5.05	7.43E-01	1.17781	5.05	4.55E-02			0.697	0.48		0	0	0	0	0	0
02071C10			-0.015	8.31	9.53E-01	-0.688	8.31	7.18E-03	-0.672	8.31	6.48E-02	-0.70274	8.31	3.49E-02			-0.015	-0.688		0	0	0	0	0	0
02071C11			0.183	8.1	1.45E-01	0.346	8.1	1.11E-02	0.162	8.1	4.14E-01	0.52891	8.1	5.20E-03			0.183	0.346		0	0	0	0	0	0
02071C12			-0.899	9.83	1.06E-03	-0.789	9.83	3.21E-03	0.11	9.83	7.76E-01	-1.68728	9.83	5.44E-05			-0.899	-0.789		0	0	0	0	0	0
02071D01	gi|67479299|ref|XP_655031.1|	0.021	0.172	9.38	6.55E-01	0.422	9.38	2.62E-01	0.25	9.38	6.71E-01	0.59369	9.38	2.51E-01			0.172	0.422		0	0	0	0	0	0
02071D02			0.953	8.1	3.52E-03	0.003	8.1	9.92E-01	-0.951	8.1	4.21E-02	0.95613	8.1	2.52E-02			0.953	0.003		0	0	0	0	0	0
02071D03			-0.741	6.88	2.97E-02	0.33	6.88	2.49E-01	1.071	6.88	2.82E-02	-0.41084	6.88	3.35E-01			-0.741	0.33		0	0	0	0	1	0
02071D04	gi|4502809|ref|NP_003456.1|	9.10E-42	1.934	7.25	8.67E-09	0.521	7.25	1.36E-03	-1.413	7.25	2.39E-05	2.45463	7.25	1.43E-08			1.934	0.521		0	1	0	0	0	1
02071D05			-1.074	10.19	1.47E-04	-0.666	10.19	6.89E-03	0.409	10.19	2.43E-01	-1.73977	10.19	2.26E-05			-1.074	-0.666		1	0	0	0	0	0
02071D06	gi|6946693|emb|CAB72315.1|	8.40E-86	0.171	11.6	1.87E-01	-0.118	11.6	3.79E-01	-0.289	11.6	1.55E-01	0.05367	11.6	7.76E-01			0.171	-0.118		0	0	0	0	0	0
02071D07	gi|48094848|ref|XP_392197.1|	1.20E-14	0.93	12.11	8.78E-07	0.129	12.11	2.95E-01	-0.801	12.11	5.03E-04	1.05928	12.11	6.71E-06			0.93	0.129		0	0	0	0	0	0
02071D08			0.3	12.49	1.20E-01	-0.539	12.49	9.95E-03	-0.84	12.49	8.97E-03	-0.23891	12.49	3.81E-01			0.3	-0.539		0	0	0	0	0	0
02071D09	gi|987834|emb|CAA62627.1|	4.70E-10	-2.509	8.2	1.37E-06	-1.723	8.2	1.13E-04	0.786	8.2	1.36E-01	-4.23241	8.2	1.67E-07			-2.509	-1.723		1	0	1	0	0	0
02071D10			-0.784	9.09	2.89E-03	-0.43	9.09	7.75E-02	0.354	9.09	3.39E-01	-1.21387	9.09	1.15E-03			-0.784	-0.43		0	0	0	0	0	0
02071D11			0.771	7.33	1.27E-03	0.35	7.33	1.01E-01	-0.422	7.33	1.94E-01	1.121	7.33	7.61E-04			0.771	0.35		0	0	0	0	0	0
02071D12			-0.521	10.32	3.04E-02	-1.191	10.32	1.01E-04	-0.67	10.32	6.36E-02	-1.71143	10.32	3.63E-05			-0.521	-1.191		0	0	1	0	0	0
2.07E+04			-0.148	6.9	3.22E-01	0.526	6.9	9.00E-04	0.674	6.9	5.70E-03	0.37788	6.9	5.84E-02			-0.148	0.526		0	0	0	0	0	0
2.07E+05	gi|3873718|emb|CAB03792.1|	1.80E-92	-0.975	9.83	1.52E-03	-1.718	9.83	1.89E-05	-0.743	9.83	7.73E-02	-2.69281	9.83	2.07E-06			-0.975	-1.718		0	0	1	0	0	0
2.07E+06			0.384	9.36	5.83E-03	0.341	9.36	1.33E-02	-0.044	9.36	8.38E-01	0.72518	9.36	5.02E-04			0.384	0.341		0	0	0	0	0	0
2.07E+07	gi|14994664|gb|AAK76989.1|	4.20E-72	-0.864	10.19	2.89E-03	-1.388	10.19	7.90E-05	-0.524	10.19	1.99E-01	-2.25264	10.19	7.87E-06			-0.864	-1.388		0	0	1	0	0	0
2.07E+08			0.204	11.52	9.53E-02	0.054	11.52	6.72E-01	-0.15	11.52	4.36E-01	0.25885	11.52	1.28E-01			0.204	0.054		0	0	0	0	0	0
2.07E+09			-0.097	6.25	6.84E-01	0.302	6.25	1.36E-01	0.399	6.25	2.33E-01	0.2052	6.25	4.98E-01			-0.097	0.302		0	0	0	0	0	0
2.07E+10	gi|39597765|emb|CAE68457.1|	1.30E-23	0.33	7.76	1.65E-01	0.12	7.76	6.31E-01	-0.209	7.76	5.83E-01	0.45009	7.76	1.78E-01			0.33	0.12		0	0	0	0	0	0
2.07E+11			-0.416	5.74	1.51E-01	0.363	5.74	1.57E-01	0.779	5.74	6.73E-02	-0.05253	5.74	8.94E-01			-0.416	0.363		0	0	0	0	0	0
2.07E+12			-0.782	11.5	2.03E-04	-0.347	11.5	4.77E-02	0.435	11.5	9.78E-02	-1.12953	11.5	1.04E-04			-0.782	-0.347		0	0	0	0	0	0
2.07E+13			1.174	9.74	1.71E-06	0.278	9.74	9.27E-02	-0.896	9.74	1.95E-03	1.45227	9.74	5.23E-06			1.174	0.278		0	1	0	0	0	0
2.07E+14			0.267	12.39	1.78E-01	-0.527	12.39	1.34E-02	-0.794	12.39	1.43E-02	-0.26045	12.39	3.53E-01			0.267	-0.527		0	0	0	0	0	0
2.07E+15			-0.253	15.03	7.65E-02	0.361	15.03	1.58E-02	0.614	15.03	8.75E-03	0.10879	15.03	5.89E-01			-0.253	0.361		0	0	0	0	0	0
02071F01	gi|47203492|emb|CAF91507.1|	0.676	0.651	10.47	1.33E-04	0.724	10.47	6.98E-05	0.073	10.47	7.36E-01	1.3748	10.47	1.57E-06			0.651	0.724		0	0	0	0	0	0
02071F02			-0.384	11.82	4.32E-02	-0.795	11.82	4.17E-04	-0.411	11.82	1.51E-01	-1.17856	11.82	1.56E-04			-0.384	-0.795		0	0	0	0	0	0
02071F03			-0.883	10.07	8.85E-04	-0.711	10.07	4.97E-03	0.172	10.07	6.35E-01	-1.59426	10.07	6.40E-05			-0.883	-0.711		0	0	0	0	0	0
02071F04			0.242	12.42	2.14E-02	0.161	12.42	1.15E-01	-0.081	12.42	6.12E-01	0.40309	12.42	6.78E-03			0.242	0.161		0	0	0	0	0	0
02071F05			0.117	10.16	6.15E-01	-0.473	10.16	4.15E-02	-0.59	10.16	8.98E-02	-0.35568	10.16	2.58E-01			0.117	-0.473		0	0	0	0	0	0
02071F06			0.486	11.56	1.01E-04	0.074	11.56	4.60E-01	-0.412	11.56	1.04E-02	0.56035	11.56	4.20E-04			0.486	0.074		0	0	0	0	0	0
02071F07			0.29	10.25	3.12E-02	0.843	10.25	1.03E-05	0.553	10.25	7.08E-03	1.13326	10.25	5.85E-06			0.29	0.843		0	0	0	0	0	0
02071F08			1.221	5.59	3.06E-02	0.079	5.59	8.78E-01	-1.142	5.59	1.46E-01	1.29987	5.59	6.79E-02			1.221	0.079		0	1	0	0	0	0
02071F09			-0.296	5.97	1.85E-01	0.461	5.97	2.55E-02	0.757	5.97	2.58E-02	0.16462	5.97	5.82E-01			-0.296	0.461		0	0	0	0	0	0
02071F10			-0.284	5.66	4.18E-01	-0.382	5.66	2.14E-01	-0.098	5.66	8.55E-01	-0.66601	5.66	1.45E-01			-0.284	-0.382		0	0	0	0	0	0
02071F11			0.19	6.49	4.02E-01	0.171	6.49	3.95E-01	-0.02	6.49	9.55E-01	0.36098	6.49	2.24E-01			0.19	0.171		0	0	0	0	0	0
02071F12			1.319	5.57	7.50E-03	-0.187	5.57	6.49E-01	-1.506	5.57	2.67E-02	1.13218	5.57	5.87E-02			1.319	-0.187		0	1	0	0	0	1
02071G01			0.57	8.73	2.14E-02	0.396	8.73	1.01E-01	-0.175	8.73	6.43E-01	0.96568	8.73	6.05E-03			0.57	0.396		0	0	0	0	0	0
02071G02			1.343	6.32	1.11E-04	0.43	6.32	6.59E-02	-0.914	6.32	2.14E-02	1.77304	6.32	6.78E-05			1.343	0.43		0	1	0	0	0	0
02071G03			0.576	6.92	4.82E-02	0.115	6.92	7.02E-01	-0.461	6.92	2.98E-01	0.69164	6.92	8.32E-02			0.576	0.115		0	0	0	0	0	0
02071G04	gi|35208833|emb|CAE47485.1|	4.20E-12	0.383	12.92	1.04E-03	0.059	12.92	5.77E-01	-0.324	12.92	4.13E-02	0.44155	12.92	3.79E-03			0.383	0.059		0	0	0	0	0	0
02071G05	gi|28971811|dbj|BAC65417.1|	4.00E-16	0.938	9.08	1.41E-03	-0.772	9.08	6.47E-03	-1.71	9.08	4.96E-04	0.16673	9.08	6.49E-01			0.938	-0.772		0	0	0	0	0	1
02071G05	gi|28971811|dbj|BAC65417.1|	4.00E-16	0.938	9.08	1.41E-03	-0.772	9.08	6.47E-03	-1.71	9.08	4.96E-04	0.16673	9.08	6.49E-01			0.938	-0.772		0	0	0	0	0	1
02071G06			-0.339	8.25	8.03E-02	0.098	8.25	6.28E-01	0.437	8.25	1.43E-01	-0.24154	8.25	3.71E-01			-0.339	0.098		0	0	0	0	0	0
02071G07	gi|2499378|sp|Q25157|OPSC1_HEMSA	4.60E-40	1.366	12.01	1.99E-05	-0.028	12.01	9.16E-01	-1.394	12.01	1.14E-03	1.33778	12.01	4.34E-04			1.366	-0.028		0	1	0	0	0	1
02071G08	gi|54609225|gb|AAV34828.1|	7.30E-73	-0.896	10.37	1.60E-02	-1.245	10.37	1.99E-03	-0.349	10.37	5.32E-01	-2.14118	10.37	2.47E-04			-0.896	-1.245		0	0	1	0	0	0
02071G09			-0.621	10.35	5.87E-04	0.273	10.35	8.04E-02	0.894	10.35	1.30E-03	-0.34856	10.35	1.03E-01			-0.621	0.273		0	0	0	0	0	0
02071G10	gi|50344516|emb|CAH04344.1|	1.30E-29	-0.854	10.71	5.91E-03	-1.225	10.71	4.50E-04	-0.37	10.71	4.12E-01	-2.07932	10.71	4.42E-05			-0.854	-1.225		0	0	1	0	0	0
02071G11			-0.561	11.41	5.75E-04	-0.114	11.41	4.21E-01	0.448	11.41	3.87E-02	-0.6749	11.41	1.57E-03			-0.561	-0.114		0	0	0	0	0	0
02071G12	gi|46048903|ref|NP_990072.1|	8.00E-91	0.105	9.01	6.95E-01	-1.212	9.01	1.97E-04	-1.317	9.01	3.16E-03	-1.10729	9.01	4.08E-03			0.105	-1.212		0	0	1	0	0	1
02071H01			0.278	9.12	4.35E-01	-0.01	9.12	9.81E-01	-0.288	9.12	6.09E-01	0.26747	9.12	5.96E-01			0.278	-0.01		0	0	0	0	0	0
02071H02			0.705	9.18	2.28E-03	0.635	9.18	5.54E-03	-0.07	9.18	8.37E-01	1.34033	9.18	1.36E-04			0.705	0.635		0	0	0	0	0	0
02071H03			-0.197	14.94	1.23E-01	0.604	14.94	2.02E-04	0.801	14.94	7.79E-04	0.40755	14.94	2.67E-02			-0.197	0.604		0	0	0	0	0	0
02071H04			-0.558	5.02	2.42E-01	-0.25	5.02	6.16E-01	0.309	5.02	6.87E-01	-0.80808	5.02	2.29E-01			-0.558	-0.25		0	0	0	0	0	0
02071H05	gi|46436831|gb|EAK96187.1|	0.045	0.765	8.96	2.85E-04	-0.037	8.96	8.42E-01	-0.802	8.96	5.89E-03	0.72801	8.96	4.83E-03			0.765	-0.037		0	0	0	0	0	0
02071H06			0.355	11.24	1.10E-02	0.239	11.24	7.48E-02	-0.116	11.24	5.76E-01	0.59414	11.24	2.89E-03			0.355	0.239		0	0	0	0	0	0
02071H07			-0.415	6.85	9.50E-02	-0.148	6.85	5.63E-01	0.266	6.85	4.96E-01	-0.56308	6.85	1.03E-01			-0.415	-0.148		0	0	0	0	0	0
02071H08			0.527	10.71	2.96E-04	0.892	10.71	3.61E-06	0.365	10.71	3.36E-02	1.41868	10.71	2.40E-07			0.527	0.892		0	0	0	0	0	0
02071H09			-0.859	11.76	8.06E-04	-0.831	11.76	1.18E-03	0.028	11.76	9.38E-01	-1.69065	11.76	2.36E-05			-0.859	-0.831		0	0	0	0	0	0
02071H10			0.062	8.03	6.18E-01	0.579	8.03	7.79E-05	0.517	8.03	7.08E-03	0.64057	8.03	5.75E-04			0.062	0.579		0	0	0	0	0	0
02071H11			1.121	7.32	8.41E-04	0.102	7.32	7.40E-01	-1.019	7.32	2.59E-02	1.223	7.32	4.60E-03			1.121	0.102		0	1	0	0	0	1
02071H12			0.536	12.18	4.44E-05	0.373	12.18	1.26E-03	-0.164	12.18	2.87E-01	0.90893	12.18	4.18E-06			0.536	0.373		0	0	0	0	0	0
02072A01			-1.07	10.66	7.34E-04	-1.399	10.66	9.46E-05	-0.33	10.66	4.39E-01	-2.46878	10.66	4.29E-06			-1.07	-1.399		1	0	1	0	0	0
02072A02			-0.975	10.71	9.20E-05	-0.308	10.71	1.19E-01	0.667	10.71	3.01E-02	-1.28335	10.71	1.09E-04			-0.975	-0.308		0	0	0	0	0	0
02072A03	gi|29124930|gb|AAO63547.1|	9.70E-29	1.86	8.99	2.96E-07	0.338	8.99	1.32E-01	-1.522	8.99	3.57E-04	2.19761	8.99	1.95E-06			1.86	0.338		0	1	0	0	0	1
02072A04			-0.544	10.19	3.29E-02	0.299	10.19	2.33E-01	0.842	10.19	3.08E-02	-0.24493	10.19	4.81E-01			-0.544	0.299		0	0	0	0	0	0
02072A05	gi|23172503|gb|AAF56794.3|	0.00000033	-0.104	9.48	7.04E-01	0.006	9.48	9.84E-01	0.111	9.48	7.96E-01	-0.09808	9.48	7.94E-01			-0.104	0.006		0	0	0	0	0	0
02072A05	gi|23172503|gb|AAF56794.3|	0.00000033	-0.104	9.48	7.04E-01	0.006	9.48	9.84E-01	0.111	9.48	7.96E-01	-0.09808	9.48	7.94E-01			-0.104	0.006		0	0	0	0	0	0
02072A06	gi|67926647|ref|ZP_00519843.1|	7.00E-19	0.422	10.85	7.04E-04	0.236	10.85	3.19E-02	-0.185	10.85	2.61E-01	0.6578	10.85	2.01E-04			0.422	0.236		0	0	0	0	0	0
02072A07	gi|58257690|dbj|BAA95986.2|	5.7	0.458	8.81	7.76E-02	0.739	8.81	8.15E-03	0.281	8.81	4.89E-01	1.19602	8.81	2.34E-03			0.458	0.739		0	0	0	0	0	0
02072A07	gi|58257690|dbj|BAA95986.2|	5.7	0.458	8.81	7.76E-02	0.739	8.81	8.15E-03	0.281	8.81	4.89E-01	1.19602	8.81	2.34E-03			0.458	0.739		0	0	0	0	0	0
02072A07	gi|58257690|dbj|BAA95986.2|	5.7	0.458	8.81	7.76E-02	0.739	8.81	8.15E-03	0.281	8.81	4.89E-01	1.19602	8.81	2.34E-03			0.458	0.739		0	0	0	0	0	0
02072A08	gi|38349543|gb|AAR18253.1|	0.00024	1.223	8.72	5.00E-07	0.264	8.72	8.87E-02	-0.959	8.72	7.31E-04	1.48733	8.72	2.32E-06			1.223	0.264		0	1	0	0	0	0
02072A08	gi|38349543|gb|AAR18253.1|	0.00024	1.223	8.72	5.00E-07	0.264	8.72	8.87E-02	-0.959	8.72	7.31E-04	1.48733	8.72	2.32E-06			1.223	0.264		0	1	0	0	0	0
02072A09	gi|22758886|gb|AAN05602.1|	5.90E-70	-0.155	12.27	2.53E-01	-0.201	12.27	1.49E-01	-0.046	12.27	8.39E-01	-0.35635	12.27	6.42E-02			-0.155	-0.201		0	0	0	0	0	0
02072A10	gi|24662306|ref|NP_648409.1|	1.20E-40	0.181	8.45	1.68E-01	0.496	8.45	1.27E-03	0.315	8.45	1.24E-01	0.67686	8.45	1.11E-03			0.181	0.496		0	0	0	0	0	0
02072A11	gi|57099361|ref|XP_540442.1|	6.30E-71	-0.781	6.36	4.32E-02	-0.22	6.36	5.74E-01	0.561	6.36	3.39E-01	-1.0018	6.36	5.91E-02			-0.781	-0.22		0	0	0	0	0	0
02072A12	gi|29340665|gb|AAO78456.1|	0.511	0.235	12.52	5.86E-02	0.083	12.52	5.09E-01	-0.151	12.52	4.30E-01	0.31797	12.52	6.35E-02			0.235	0.083		0	0	0	0	0	0
02072B01	gi|47208933|emb|CAF90800.1|	5.7	0.659	6.74	1.45E-03	0.404	6.74	1.46E-02	-0.255	6.74	3.24E-01	1.06319	6.74	2.08E-04			0.659	0.404		0	0	0	0	0	0
02072B02	gi|46100551|gb|EAK85784.1|	4.4	-0.47	12.35	2.23E-03	-0.364	12.35	1.33E-02	0.106	12.35	6.29E-01	-0.8346	12.35	2.51E-04			-0.47	-0.364		0	0	0	0	0	0
02072B03	gi|21064739|gb|AAM29599.1|	8.30E-35	0.098	9.78	5.11E-01	0.325	9.78	3.29E-02	0.227	9.78	3.20E-01	0.42287	9.78	4.20E-02			0.098	0.325		0	0	0	0	0	0
02072B04	gi|19921400|ref|NP_609765.1|	1.60E-29	0.289	8.04	5.80E-02	0.323	8.04	3.71E-02	0.034	8.04	8.94E-01	0.61181	8.04	5.98E-03			0.289	0.323		0	0	0	0	0	0
02072B05	gi|40739981|gb|EAA59171.1|	2	0.378	8.14	2.69E-02	0.548	8.14	3.06E-03	0.17	8.14	5.13E-01	0.92621	8.14	4.91E-04			0.378	0.548		0	0	0	0	0	0
02072B06	gi|4098568|gb|AAD00320.1|	5.70E-23	1.316	9.77	1.61E-03	-0.018	9.77	9.68E-01	-1.333	9.77	2.35E-02	1.29789	9.77	1.53E-02			1.316	-0.018		0	1	0	0	0	1
02072B07	gi|46400333|emb|CAF23782.1|	8.9	0.264	11.73	3.62E-02	0.042	11.73	7.49E-01	-0.222	11.73	2.43E-01	0.30599	11.73	7.47E-02			0.264	0.042		0	0	0	0	0	0
02072B08	gi|23379863|gb|AAM94156.1|	2.70E-11	1.216	9.9	6.24E-07	0.39	9.9	1.69E-02	-0.826	9.9	2.37E-03	1.60627	9.9	1.26E-06			1.216	0.39		0	1	0	0	0	0
02072B09	gi|66565910|ref|XP_395085.2|	4.60E-15	0.2	11.42	5.43E-02	0.048	11.42	6.54E-01	-0.152	11.42	3.38E-01	0.24845	11.42	8.26E-02			0.2	0.048		0	0	0	0	0	0
02072B10	gi|22830609|dbj|BAC15622.1|	6	-0.372	11.96	4.19E-02	-0.399	11.96	3.16E-02	-0.026	11.96	9.31E-01	-0.77086	11.96	4.08E-03			-0.372	-0.399		0	0	0	0	0	0
02072B11	gi|54609297|gb|AAV34864.1|	1.10E-82	-0.942	10.84	3.39E-03	-1.627	10.84	5.26E-05	-0.685	10.84	1.30E-01	-2.56926	10.84	6.36E-06			-0.942	-1.627		0	0	1	0	0	0
02072B11	gi|54609297|gb|AAV34864.1|	1.10E-82	-0.942	10.84	3.39E-03	-1.627	10.84	5.26E-05	-0.685	10.84	1.30E-01	-2.56926	10.84	6.36E-06			-0.942	-1.627		0	0	1	0	0	0
02072B12	gi|53729635|ref|ZP_00348482.1|	0.000000013	0.071	8.14	9.21E-01	0.535	8.14	3.66E-01	0.464	8.14	6.41E-01	0.6067	8.14	4.93E-01			0.071	0.535		0	0	0	0	0	0
02072C01	gi|66560996|ref|XP_624918.1|	1.60E-31	-0.597	7.47	1.56E-02	-0.284	7.47	2.32E-01	0.313	7.47	3.94E-01	-0.88118	7.47	1.03E-02			-0.597	-0.284		0	0	0	0	0	0
02072C02			0.298	13.04	2.04E-02	0.102	13.04	4.19E-01	-0.196	13.04	3.02E-01	0.39987	13.04	2.33E-02			0.298	0.102		0	0	0	0	0	0
02072C03	gi|48097950|ref|XP_393932.1|	2.80E-17	0.869	5.66	6.15E-02	-0.185	5.66	7.00E-01	-1.055	5.66	1.35E-01	0.68408	5.66	2.83E-01			0.869	-0.185		0	0	0	0	0	0
02072C04	gi|13879210|gb|AAH00907.2|	2.6	0.393	8.28	5.73E-03	0.152	8.28	2.58E-01	-0.242	8.28	2.38E-01	0.54482	8.28	5.49E-03			0.393	0.152		0	0	0	0	0	0
02072C05	gi|53688908|ref|ZP_00112125.2|	9.1	0.24	10.94	3.95E-02	0.089	10.94	4.45E-01	-0.152	10.94	3.95E-01	0.32937	10.94	4.10E-02			0.24	0.089		0	0	0	0	0	0
02072C06	gi|23172503|gb|AAF56794.3|	0.00000033	-0.5	8.8	7.58E-02	-0.33	8.8	2.44E-01	0.17	8.8	7.06E-01	-0.83057	8.8	3.62E-02			-0.5	-0.33		0	0	0	0	0	0
02072C07	gi|66517531|ref|XP_624655.1|	8.50E-38	1.09	8.2	1.70E-04	-0.091	8.2	7.14E-01	-1.181	8.2	3.36E-03	0.99964	8.2	4.18E-03			1.09	-0.091		0	1	0	0	0	1
02072C07	gi|66517531|ref|XP_624655.1|	8.50E-38	1.09	8.2	1.70E-04	-0.091	8.2	7.14E-01	-1.181	8.2	3.36E-03	0.99964	8.2	4.18E-03			1.09	-0.091		0	1	0	0	0	1
02072C08	mtRNA		-0.243	15.24	6.90E-02	0.376	15.24	8.68E-03	0.619	15.24	5.63E-03	0.13249	15.24	4.77E-01			-0.243	0.376		0	0	0	0	0	0
02072C09	gi|86314|pir||S05584	0.68	0.141	12.65	2.42E-01	-0.029	12.65	8.26E-01	-0.17	12.65	3.70E-01	0.11229	12.65	5.15E-01			0.141	-0.029		0	0	0	0	0	0
02072C10	gi|46100551|gb|EAK85784.1|	4.4	-0.698	11.32	4.47E-03	-0.811	11.32	1.75E-03	-0.113	11.32	7.57E-01	-1.50945	11.32	9.72E-05			-0.698	-0.811		0	0	0	0	0	0
02072C11	mtRNA		-0.238	15.06	5.21E-02	0.58	15.06	1.64E-04	0.818	15.06	3.93E-04	0.34251	15.06	4.35E-02			-0.238	0.58		0	0	0	0	0	0
02072C12	gi|49656885|emb|CAG89604.1|	9.7	0.747	9.11	5.30E-04	0.805	9.11	3.20E-04	0.058	9.11	8.47E-01	1.55197	9.11	8.00E-06			0.747	0.805		0	0	0	0	0	0
02072D01			-0.933	10.21	3.10E-04	-0.808	10.21	1.14E-03	0.125	10.21	7.14E-01	-1.74052	10.21	1.26E-05			-0.933	-0.808		0	0	0	0	0	0
02072D02			0.323	7.87	2.21E-02	0.319	7.87	2.38E-02	-0.003	7.87	9.88E-01	0.64225	7.87	1.97E-03			0.323	0.319		0	0	0	0	0	0
02072D03			-0.412	9.53	2.04E-01	-1.538	9.53	2.05E-04	-1.126	9.53	2.98E-02	-1.95028	9.53	2.91E-04			-0.412	-1.538		0	0	1	0	0	1
02072D04	gi|62083483|gb|AAX62466.1|	2.90E-87	-1.084	9.42	2.59E-04	-1.493	9.42	2.33E-05	-0.409	9.42	2.76E-01	-2.57722	9.42	1.00E-06			-1.084	-1.493		1	0	1	0	0	0
02072D05			-1.094	10.21	4.63E-04	-1.045	10.21	7.36E-04	0.049	10.21	9.11E-01	-2.13939	10.21	1.26E-05			-1.094	-1.045		1	0	1	0	0	0
02072D06			0.462	8.2	5.77E-03	0.259	8.2	1.01E-01	-0.203	8.2	4.02E-01	0.72076	8.2	2.35E-03			0.462	0.259		0	0	0	0	0	0
02072D07			0.217	10.59	2.04E-01	0.088	10.59	6.28E-01	-0.13	10.59	6.36E-01	0.30515	10.59	2.06E-01			0.217	0.088		0	0	0	0	0	0
02072D08			1.622	7.55	5.77E-06	0.191	7.55	3.54E-01	-1.431	7.55	7.23E-04	1.81288	7.55	1.86E-05			1.622	0.191		0	1	0	0	0	1
02072D09			0.299	8.71	9.70E-02	0.041	8.71	8.30E-01	-0.257	8.71	3.57E-01	0.3404	8.71	1.74E-01			0.299	0.041		0	0	0	0	0	0
02072D10			0.007	9.52	9.55E-01	0.23	9.52	5.85E-02	0.223	9.52	2.26E-01	0.23755	9.52	1.51E-01			0.007	0.23		0	0	0	0	0	0
02072D11			0.432	11.97	1.81E-03	0.035	11.97	7.91E-01	-0.397	11.97	4.04E-02	0.46756	11.97	9.83E-03			0.432	0.035		0	0	0	0	0	0
02072D12			1.146	7.64	6.77E-06	0.231	7.64	2.02E-01	-0.914	7.64	3.21E-03	1.37674	7.64	2.31E-05			1.146	0.231		0	1	0	0	0	0
2.07E+04			-0.36	7.28	9.51E-02	-0.261	7.28	2.31E-01	0.099	7.28	7.77E-01	-0.62173	7.28	4.12E-02			-0.36	-0.261		0	0	0	0	0	0
2.07E+05			-0.814	10.02	1.46E-03	-0.813	10.02	1.69E-03	0.001	10.02	9.96E-01	-1.62665	10.02	4.48E-05			-0.814	-0.813		0	0	0	0	0	0
2.07E+06			-0.518	9.4	2.89E-02	-0.329	9.4	1.57E-01	0.189	9.4	6.03E-01	-0.84627	9.4	1.12E-02			-0.518	-0.329		0	0	0	0	0	0
2.07E+07			0.326	11.64	6.76E-03	0.004	11.64	9.75E-01	-0.322	11.64	6.41E-02	0.3301	11.64	3.76E-02			0.326	0.004		0	0	0	0	0	0
2.07E+08			0.286	8.47	4.08E-02	0.269	8.47	5.50E-02	-0.017	8.47	9.39E-01	0.55467	8.47	6.11E-03			0.286	0.269		0	0	0	0	0	0
2.07E+09			0.623	10.45	3.49E-03	0.425	10.45	3.50E-02	-0.198	10.45	5.19E-01	1.04727	10.45	7.12E-04			0.623	0.425		0	0	0	0	0	0
2.07E+10			-0.922	9.94	1.17E-03	-1.017	9.94	5.92E-04	-0.095	9.94	8.13E-01	-1.93884	9.94	1.95E-05			-0.922	-1.017		0	0	1	0	0	0
2.07E+11			-0.13	4.85	8.02E-01	0.597	4.85	1.67E-01	0.727	4.85	3.09E-01	0.46688	4.85	4.71E-01			-0.13	0.597		0	0	0	0	0	0
2.07E+12			1.502	5.85	1.06E-04	0.269	5.85	3.71E-01	-1.233	5.85	1.17E-02	1.77164	5.85	3.29E-04			1.502	0.269		0	1	0	0	0	1
2.07E+13	gi|50801483|ref|XP_428540.1|	1.80E-45	-1.097	10.65	1.51E-04	-1.204	10.65	8.75E-05	-0.107	10.65	7.75E-01	-2.30033	10.65	1.93E-06			-1.097	-1.204		1	0	1	0	0	0
2.07E+14			0.122	10.11	2.75E-01	0.258	10.11	1.42E-02	0.136	10.11	4.09E-01	0.37985	10.11	1.43E-02			0.122	0.258		0	0	0	0	0	0
2.07E+15			1.228	6.2	4.63E-04	0.531	6.2	3.80E-02	-0.697	6.2	9.09E-02	1.75833	6.2	1.51E-04			1.228	0.531		0	1	0	0	0	0
02072F01			0.388	9.72	1.03E-01	-0.432	9.72	7.56E-02	-0.82	9.72	2.93E-02	-0.04347	9.72	9.00E-01			0.388	-0.432		0	0	0	0	0	0
02072F02			-0.133	12.38	3.39E-01	-0.114	12.38	4.24E-01	0.019	12.38	9.36E-01	-0.2476	12.38	2.04E-01			-0.133	-0.114		0	0	0	0	0	0
02072F03			-0.878	10.53	1.31E-03	-1.007	10.53	5.02E-04	-0.129	10.53	7.37E-01	-1.88587	10.53	1.88E-05			-0.878	-1.007		0	0	1	0	0	0
02072F04			0.135	8.25	3.22E-01	0.033	8.25	8.26E-01	-0.102	8.25	6.39E-01	0.16828	8.25	3.84E-01			0.135	0.033		0	0	0	0	0	0
02072F05			-0.857	10.31	2.03E-03	-1.07	10.31	4.07E-04	-0.212	10.31	5.91E-01	-1.92712	10.31	2.16E-05			-0.857	-1.07		0	0	1	0	0	0
02072F06			0.115	8.29	4.51E-01	0.774	8.29	1.13E-04	0.659	8.29	8.85E-03	0.88891	8.29	3.65E-04			0.115	0.774		0	0	0	0	0	0
02072F07			0.784	8.98	1.65E-02	-0.179	8.98	5.79E-01	-0.963	8.98	4.76E-02	0.60482	8.98	1.63E-01			0.784	-0.179		0	0	0	0	0	0
02072F08			-0.872	10.41	1.02E-03	-1.011	10.41	3.42E-04	-0.139	10.41	7.07E-01	-1.88284	10.41	1.26E-05			-0.872	-1.011		0	0	1	0	0	0
02072F09			-0.524	9.7	4.65E-03	0.459	9.7	1.19E-02	0.982	9.7	1.42E-03	-0.06488	9.7	7.90E-01			-0.524	0.459		0	0	0	0	0	0
02072F10			-0.217	15.12	1.09E-01	0.393	15.12	7.66E-03	0.61	15.12	7.00E-03	0.17658	15.12	3.53E-01			-0.217	0.393		0	0	0	0	0	0
02072F11			-0.293	15.2	3.66E-02	0.36	15.2	1.30E-02	0.653	15.2	4.82E-03	0.06767	15.2	7.25E-01			-0.293	0.36		0	0	0	0	0	0
02072F12	gi|54609281|gb|AAV34856.1|	3.80E-91	-0.841	9.67	1.87E-03	-1.528	9.67	1.85E-05	-0.687	9.67	6.62E-02	-2.36833	9.67	2.20E-06			-0.841	-1.528		0	0	1	0	0	0
02072F12	gi|54609281|gb|AAV34856.1|	3.80E-91	-0.841	9.67	1.87E-03	-1.528	9.67	1.85E-05	-0.687	9.67	6.62E-02	-2.36833	9.67	2.20E-06			-0.841	-1.528		0	0	1	0	0	0
02072G01	mtRNA		-0.295	15.19	3.03E-02	0.368	15.19	9.45E-03	0.662	15.19	3.58E-03	0.07308	15.19	6.94E-01			-0.295	0.368		0	0	0	0	0	0
02072G02			0.247	8.4	4.56E-02	0.429	8.4	1.87E-03	0.182	8.4	3.32E-01	0.67541	8.4	5.14E-04			0.247	0.429		0	0	0	0	0	0
02072G03			-0.868	9.33	4.73E-03	-1.607	9.33	4.60E-05	-0.738	9.33	9.15E-02	-2.47499	9.33	6.58E-06			-0.868	-1.607		0	0	1	0	0	0
02072G04			-0.835	10.73	6.30E-04	-0.841	10.73	6.59E-04	-0.006	10.73	9.87E-01	-1.67552	10.73	1.42E-05			-0.835	-0.841		0	0	0	0	0	0
02072G05			-0.258	6.55	3.56E-01	-0.045	6.55	8.85E-01	0.213	6.55	6.32E-01	-0.30343	6.55	4.43E-01			-0.258	-0.045		0	0	0	0	0	0
02072G06			-0.242	15.29	7.53E-02	0.416	15.29	5.21E-03	0.658	15.29	4.36E-03	0.17399	15.29	3.57E-01			-0.242	0.416		0	0	0	0	0	0
02072G07			0.44	8.28	5.34E-03	0.267	8.28	7.27E-02	-0.172	8.28	4.54E-01	0.70708	8.28	1.70E-03			0.44	0.267		0	0	0	0	0	0
02072G08	gi|58391802|ref|XP_318884.2|	4.30E-52	2.198	8.73	5.59E-10	1.113	8.73	1.24E-05	-1.085	8.73	5.14E-04	3.3115	8.73	2.88E-10			2.198	1.113		0	1	0	1	0	1
02072G09			-0.172	12.35	2.53E-01	-0.226	12.35	1.42E-01	-0.055	12.35	8.25E-01	-0.39806	12.35	6.18E-02			-0.172	-0.226		0	0	0	0	0	0
02072G10			-0.17	15.1	1.55E-01	0.655	15.1	6.41E-05	0.825	15.1	3.93E-04	0.48462	15.1	6.74E-03			-0.17	0.655		0	0	0	0	0	0
02072G11	gi|48103649|ref|XP_392884.1|	0.000037	0.206	12.23	7.42E-02	0.08	12.23	4.99E-01	-0.127	12.23	4.83E-01	0.286	12.23	7.44E-02			0.206	0.08		0	0	0	0	0	0
02072G12	gi|49119017|gb|AAH72709.1|	6.20E-31	0.22	6.49	6.10E-01	0.646	6.49	1.29E-01	0.426	6.49	5.19E-01	0.86598	6.49	1.37E-01			0.22	0.646		0	0	0	0	0	0
02072H01	gi|47216139|emb|CAG10013.1|	1.90E-23	-3.341	12.15	1.07E-07	-3.49	12.15	9.42E-07	-0.149	12.15	8.01E-01	-6.83049	12.15	6.22E-10			-3.341	-3.49		1	0	1	0	0	0
02072H02			0.061	12.25	6.60E-01	-0.132	12.25	3.28E-01	-0.193	12.25	3.51E-01	-0.07158	12.25	7.03E-01			0.061	-0.132		0	0	0	0	0	0
02072H03			-0.183	10.24	4.62E-01	-1.187	10.24	1.72E-04	-1.004	10.24	1.25E-02	-1.37023	10.24	5.52E-04			-0.183	-1.187		0	0	1	0	0	1
02072H04			-0.215	7.42	4.62E-01	-0.971	7.42	2.95E-03	-0.755	7.42	9.18E-02	-1.1858	7.42	5.92E-03			-0.215	-0.971		0	0	0	0	0	0
02072H05			-1.808	7.15	1.80E-06	-0.934	7.15	1.35E-03	0.874	7.15	2.82E-02	-2.74268	7.15	7.58E-07			-1.808	-0.934		1	0	0	0	0	0
02072H06			-0.285	11.91	4.14E-02	-0.176	11.91	2.02E-01	0.108	11.91	6.17E-01	-0.46131	11.91	1.88E-02			-0.285	-0.176		0	0	0	0	0	0
02072H07			0.62	8.13	6.14E-04	0.18	8.13	2.47E-01	-0.44	8.13	6.50E-02	0.79981	8.13	9.44E-04			0.62	0.18		0	0	0	0	0	0
02072H08			0.958	9.51	1.39E-05	0.127	9.51	4.36E-01	-0.831	9.51	2.90E-03	1.08544	9.51	8.02E-05			0.958	0.127		0	0	0	0	0	0
02072H09	mtRNA		-0.261	15.17	4.62E-02	0.375	15.17	7.28E-03	0.637	15.17	3.92E-03	0.11368	15.17	5.31E-01			-0.261	0.375		0	0	0	0	0	0
02072H10			0.718	8.68	8.20E-04	0.835	8.68	2.57E-04	0.117	8.68	6.84E-01	1.55261	8.68	1.00E-05			0.718	0.835		0	0	0	0	0	0
02072H11	gi|1079254|pir||A56622	2.00E-106	-0.707	9.63	3.83E-03	-1.535	9.63	1.13E-05	-0.828	9.63	2.08E-02	-2.24243	9.63	1.84E-06			-0.707	-1.535		0	0	1	0	0	0
02072H12	gi|66564518|ref|XP_623110.1|	4.70E-56	-1.154	9.46	2.91E-06	-0.771	9.46	2.31E-04	0.382	9.46	1.39E-01	-1.92506	9.46	4.04E-07			-1.154	-0.771		1	0	0	0	0	0
02073A01			0.132	6.14	6.18E-01	0.359	6.14	1.63E-01	0.227	6.14	5.75E-01	0.49042	6.14	1.68E-01			0.132	0.359		0	0	0	0	0	0
02073A02			-0.206	12.43	1.37E-01	-0.234	12.43	9.84E-02	-0.029	12.43	9.03E-01	-0.44002	12.43	2.73E-02			-0.206	-0.234		0	0	0	0	0	0
02073A03	gi|29124932|gb|AAO63548.1|	5.60E-26	2.014	10.61	2.65E-06	-1.732	10.61	3.04E-05	-3.746	10.61	4.11E-07	0.28157	10.61	4.90E-01			2.014	-1.732		0	1	1	0	0	1
02073A04	mtRNA		0.389	11.96	4.76E-02	-0.316	11.96	1.05E-01	-0.705	11.96	2.16E-02	0.07239	11.96	7.92E-01			0.389	-0.316		0	0	0	0	0	0
02073A05	gi|66548338|ref|XP_624645.1|	3.70E-43	-1.082	9.63	4.39E-03	-1.5	9.63	4.13E-04	-0.418	9.63	4.47E-01	-2.58236	9.63	3.46E-05			-1.082	-1.5		1	0	1	0	0	0
02073A06			0.173	12.97	1.33E-01	-0.021	12.97	8.71E-01	-0.194	12.97	2.81E-01	0.15207	12.97	3.50E-01			0.173	-0.021		0	0	0	0	0	0
02073A07	gi|45384294|ref|NP_990367.1|	1.80E-09	0.949	6.39	1.78E-04	0.527	6.39	5.57E-03	-0.422	6.39	1.37E-01	1.47605	6.39	2.38E-05			0.949	0.527		0	0	0	0	0	0
02073A08	gi|38174112|gb|AAH61396.1|	1.50E-10	0.702	8.59	2.00E-05	0.651	8.59	2.22E-05	-0.051	8.59	7.67E-01	1.35323	8.59	3.62E-07			0.702	0.651		0	0	0	0	0	0
02073A08	gi|38174112|gb|AAH61396.1|	1.50E-10	0.702	8.59	2.00E-05	0.651	8.59	2.22E-05	-0.051	8.59	7.67E-01	1.35323	8.59	3.62E-07			0.702	0.651		0	0	0	0	0	0
02073A09			1.212	8.02	3.03E-04	0.507	8.02	7.20E-02	-0.705	8.02	9.78E-02	1.71862	8.02	1.91E-04			1.212	0.507		0	1	0	0	0	0
02073A10			0.343	11.89	4.64E-03	-0.016	11.89	9.00E-01	-0.358	11.89	4.06E-02	0.32673	11.89	3.86E-02			0.343	-0.016		0	0	0	0	0	0
02073A11			0.332	12.91	6.40E-03	0.175	12.91	1.27E-01	-0.156	12.91	3.75E-01	0.50687	12.91	3.08E-03			0.332	0.175		0	0	0	0	0	0
02073A12			0.132	6.02	5.85E-01	0.018	6.02	9.51E-01	-0.114	6.02	7.64E-01	0.14912	6.02	6.54E-01			0.132	0.018		0	0	0	0	0	0
02073B01			-0.64	8.57	1.90E-02	-1.569	8.57	2.86E-05	-0.929	8.57	2.47E-02	-2.2089	8.57	8.69E-06			-0.64	-1.569		0	0	1	0	0	0
02073B02	gi|15829065|ref|NP_326425.1|	5.7	0.301	9.8	3.57E-02	0.701	9.8	5.13E-05	0.4	9.8	4.88E-02	1.00182	9.8	3.40E-05			0.301	0.701		0	0	0	0	0	0
02073B03	gi|63694749|ref|XP_622691.1|	4.70E-13	0.085	11.49	6.44E-01	-0.301	11.49	9.30E-02	-0.386	11.49	1.57E-01	-0.21659	11.49	3.81E-01			0.085	-0.301		0	0	0	0	0	0
02073B04			-0.829	10.65	1.12E-04	-0.276	10.65	1.08E-01	0.553	10.65	3.73E-02	-1.10541	10.65	1.19E-04			-0.829	-0.276		0	0	0	0	0	0
02073B05			-0.935	10.32	4.45E-04	-0.992	10.32	3.05E-04	-0.056	10.32	8.81E-01	-1.92693	10.32	7.08E-06			-0.935	-0.992		0	0	0	0	0	0
02073B06			0.271	12	2.23E-02	0.08	12	4.93E-01	-0.191	12	2.78E-01	0.35114	12	3.03E-02			0.271	0.08		0	0	0	0	0	0
02073B07			0.161	12.59	4.42E-01	-0.296	12.59	1.60E-01	-0.457	12.59	1.56E-01	-0.13565	12.59	6.46E-01			0.161	-0.296		0	0	0	0	0	0
02073B08	gi|57925010|ref|XP_558148.1|	5.00E-62	-0.846	9.41	1.60E-03	-1.606	9.41	1.23E-05	-0.76	9.41	4.15E-02	-2.45283	9.41	1.35E-06			-0.846	-1.606		0	0	1	0	0	0
02073B09			0.474	11.62	3.11E-04	0.075	11.62	4.98E-01	-0.399	11.62	2.12E-02	0.54959	11.62	1.17E-03			0.474	0.075		0	0	0	0	0	0
02073B10			0.331	12.5	6.50E-02	-0.55	12.5	4.97E-03	-0.881	12.5	3.88E-03	-0.21938	12.5	3.77E-01			0.331	-0.55		0	0	0	0	0	0
02073B11			0.367	10.22	2.20E-02	0.875	10.22	2.06E-05	0.508	10.22	2.60E-02	1.24261	10.22	1.12E-05			0.367	0.875		0	0	0	0	0	0
02073B12			0.986	6.58	1.23E-02	0.048	6.58	9.08E-01	-0.939	6.58	9.87E-02	1.03384	6.58	4.69E-02			0.986	0.048		0	0	0	0	0	0
02073C01			0.308	11.64	1.08E-02	0.029	11.64	8.13E-01	-0.278	11.64	1.12E-01	0.33661	11.64	3.66E-02			0.308	0.029		0	0	0	0	0	0
02073C02			-0.892	8.4	3.56E-05	0.053	8.4	7.58E-01	0.946	8.4	1.31E-03	-0.83907	8.4	9.97E-04			-0.892	0.053		0	0	0	0	0	0
02073C03			0.383	10.3	9.16E-03	0.853	10.3	1.18E-05	0.47	10.3	2.17E-02	1.23552	10.3	4.09E-06			0.383	0.853		0	0	0	0	0	0
02073C03			0.383	10.3	9.16E-03	0.853	10.3	1.18E-05	0.47	10.3	2.17E-02	1.23552	10.3	4.09E-06			0.383	0.853		0	0	0	0	0	0
02073C04	gi|62083483|gb|AAX62466.1|	2.90E-87	-1.114	9.71	1.72E-04	-1.205	9.71	1.11E-04	-0.091	9.71	8.13E-01	-2.31877	9.71	2.32E-06			-1.114	-1.205		1	0	1	0	0	0
02073C05			-0.028	7.57	8.57E-01	0.283	7.57	3.36E-02	0.312	7.57	1.45E-01	0.25477	7.57	1.85E-01			-0.028	0.283		0	0	0	0	0	0
02073C06			0.053	9.12	7.30E-01	0.119	9.12	4.29E-01	0.066	9.12	7.82E-01	0.17147	9.12	4.05E-01			0.053	0.119		0	0	0	0	0	0
02073C07			0.25	9.62	1.49E-01	-0.085	9.62	6.44E-01	-0.335	9.62	2.19E-01	0.16553	9.62	5.04E-01			0.25	-0.085		0	0	0	0	0	0
02073C08	gi|53688908|ref|ZP_00112125.2|	9.1	3.018	10.32	6.34E-11	0.829	10.32	4.13E-04	-2.189	10.32	1.70E-06	3.8464	10.32	3.05E-10			3.018	0.829		0	1	0	0	0	1
02073C09			-0.201	14.7	1.28E-01	0.569	14.7	4.34E-04	0.77	14.7	1.40E-03	0.36745	14.7	5.03E-02			-0.201	0.569		0	0	0	0	0	0
02073C10			0.202	9.98	1.20E-01	0.171	9.98	1.97E-01	-0.031	9.98	8.87E-01	0.37309	9.98	4.33E-02			0.202	0.171		0	0	0	0	0	0
02073C11	gi|57240944|ref|ZP_00368892.1|	5.7	0.251	12.64	4.85E-02	0.002	12.64	9.86E-01	-0.248	12.64	1.98E-01	0.25314	12.64	1.44E-01			0.251	0.002		0	0	0	0	0	0
02073C12			-0.806	9.76	1.42E-03	-0.676	9.76	5.73E-03	0.13	9.76	7.16E-01	-1.48219	9.76	9.93E-05			-0.806	-0.676		0	0	0	0	0	0
02073D01			0.706	8.64	2.03E-02	0.523	8.64	7.81E-02	-0.183	8.64	6.95E-01	1.22835	8.64	4.71E-03			0.706	0.523		0	0	0	0	0	0
02073D02	mtRNA		0.408	11.68	4.55E-02	-0.672	11.68	2.82E-03	-1.079	11.68	2.18E-03	-0.26374	11.68	3.45E-01			0.408	-0.672		0	0	0	0	0	1
02073D03			0.51	8.26	3.48E-03	0.469	8.26	6.96E-03	-0.041	8.26	8.80E-01	0.97956	8.26	2.14E-04			0.51	0.469		0	0	0	0	0	0
02073D04			-0.132	9.79	4.66E-01	0.307	9.79	9.25E-02	0.439	9.79	1.13E-01	0.1747	9.79	4.89E-01			-0.132	0.307		0	0	0	0	0	0
02073D05			-0.238	15.03	5.92E-02	0.558	15.03	2.88E-04	0.796	15.03	6.37E-04	0.32007	15.03	6.59E-02			-0.238	0.558		0	0	0	0	0	0
02073D06			0.613	8.83	5.30E-04	0.115	8.83	4.51E-01	-0.498	8.83	3.36E-02	0.72809	8.83	1.59E-03			0.613	0.115		0	0	0	0	0	0
02073D07	gi|66559208|ref|XP_392988.2|	1.30E-31	-0.986	10.15	1.26E-03	-1.471	10.15	5.70E-05	-0.485	10.15	2.43E-01	-2.45683	10.15	4.00E-06			-0.986	-1.471		0	0	1	0	0	0
02073D08	gi|56199476|gb|AAV84227.1|	2.80E-15	0.492	10.78	6.09E-03	0.198	10.78	2.42E-01	-0.294	10.78	2.55E-01	0.68911	10.78	5.43E-03			0.492	0.198		0	0	0	0	0	0
02073D08	gi|56199476|gb|AAV84227.1|	2.80E-15	0.492	10.78	6.09E-03	0.198	10.78	2.42E-01	-0.294	10.78	2.55E-01	0.68911	10.78	5.43E-03			0.492	0.198		0	0	0	0	0	0
02073D09			0.22	7.79	2.10E-01	0.471	7.79	1.27E-02	0.251	7.79	3.63E-01	0.69102	7.79	8.15E-03			0.22	0.471		0	0	0	0	0	0
02073D10			-0.22	15.14	9.00E-02	0.363	15.14	9.24E-03	0.582	15.14	6.93E-03	0.14291	15.14	4.32E-01			-0.22	0.363		0	0	0	0	0	0
02073D11			0.674	8.21	9.20E-03	-0.082	8.21	7.52E-01	-0.756	8.21	4.61E-02	0.59277	8.21	8.08E-02			0.674	-0.082		0	0	0	0	0	0
02073D12			0.225	12.73	8.41E-02	0.008	12.73	9.61E-01	-0.217	12.73	2.78E-01	0.2325	12.73	1.97E-01			0.225	0.008		0	0	0	0	0	0
2.07E+04			0.646	8.92	3.48E-02	0.547	8.92	7.17E-02	-0.099	8.92	8.39E-01	1.19303	8.92	6.67E-03			0.646	0.547		0	0	0	0	0	0
2.07E+05			-0.134	11.92	2.59E-01	-0.085	11.92	4.93E-01	0.049	11.92	8.01E-01	-0.21842	11.92	1.91E-01			-0.134	-0.085		0	0	0	0	0	0
2.07E+06			0.305	12.56	2.08E-02	0.184	12.56	1.51E-01	-0.121	12.56	5.44E-01	0.48937	12.56	8.44E-03			0.305	0.184		0	0	0	0	0	0
2.07E+07	gi|54644246|gb|EAL32987.1|	0.0000014	2.532	10.12	1.02E-12	0.819	10.12	7.01E-06	-1.713	10.12	9.60E-08	3.35118	10.12	4.90E-12			2.532	0.819		0	1	0	0	0	1
2.07E+08	gi|47218848|emb|CAG02833.1|	0.688	-1.694	8.99	3.56E-05	-2.157	8.99	1.06E-05	-0.463	8.99	3.32E-01	-3.85066	8.99	1.53E-07			-1.694	-2.157		1	0	1	0	0	0
2.07E+09			0.826	8.56	5.94E-04	-0.012	8.56	9.62E-01	-0.838	8.56	1.17E-02	0.8138	8.56	6.85E-03			0.826	-0.012		0	0	0	0	0	0
2.07E+10			0.814	9.08	3.00E-04	0.129	9.08	4.98E-01	-0.685	9.08	2.08E-02	0.94364	9.08	1.13E-03			0.814	0.129		0	0	0	0	0	0
2.07E+11			-0.438	5.22	4.14E-01	0.424	5.22	3.69E-01	0.862	5.22	2.67E-01	-0.01345	5.22	9.86E-01			-0.438	0.424		0	0	0	0	0	0
2.07E+12			-0.288	15.17	4.11E-02	0.376	15.17	1.10E-02	0.665	15.17	4.70E-03	0.08778	15.17	6.53E-01			-0.288	0.376		0	0	0	0	0	0
2.07E+13			-0.162	7.85	3.17E-01	0.489	7.85	2.79E-03	0.652	7.85	1.07E-02	0.32677	7.85	1.26E-01			-0.162	0.489		0	0	0	0	0	0
2.07E+14	gi|62083357|gb|AAX62403.1|	5.00E-17	-1.017	11.1	5.06E-04	-0.985	11.1	7.24E-04	0.032	11.1	9.37E-01	-2.00183	11.1	1.32E-05			-1.017	-0.985		1	0	0	0	0	0
2.07E+15			0.891	9.19	2.44E-07	0.605	9.19	3.71E-05	-0.286	9.19	7.54E-02	1.49638	9.19	2.29E-08			0.891	0.605		0	0	0	0	0	0
02073F01			0.117	9.78	4.00E-01	0.263	9.78	3.66E-02	0.146	9.78	4.78E-01	0.38026	9.78	4.08E-02			0.117	0.263		0	0	0	0	0	0
02073F02			-0.24	10.9	2.02E-01	-0.334	10.9	8.44E-02	-0.094	10.9	7.58E-01	-0.57446	10.9	3.37E-02			-0.24	-0.334		0	0	0	0	0	0
02073F03	gi|15213818|gb|AAK92184.1|	1.20E-40	-1.018	10.28	4.05E-04	-0.98	10.28	6.09E-04	0.038	10.28	9.24E-01	-1.99781	10.28	1.03E-05			-1.018	-0.98		1	0	0	0	0	0
02073F04	gi|57085285|ref|XP_536476.1|	7.40E-40	-0.363	6.73	3.70E-02	0.473	6.73	4.20E-03	0.836	6.73	3.03E-03	0.10985	6.73	6.23E-01			-0.363	0.473		0	0	0	0	0	0
02073F05			0.248	11.99	3.89E-02	0.025	11.99	8.41E-01	-0.222	11.99	2.21E-01	0.27299	11.99	9.43E-02			0.248	0.025		0	0	0	0	0	0
02073F06			0.354	12.47	5.36E-03	0.053	12.47	6.69E-01	-0.301	12.47	9.74E-02	0.40757	12.47	1.66E-02			0.354	0.053		0	0	0	0	0	0
02073F07			-0.016	9.28	9.82E-01	-0.2	9.28	7.53E-01	-0.184	9.28	8.52E-01	-0.21565	9.28	8.00E-01			-0.016	-0.2		0	0	0	0	0	0
02073F08			-0.307	8.73	5.96E-02	0.106	8.73	4.51E-01	0.414	8.73	7.56E-02	-0.20087	8.73	3.36E-01			-0.307	0.106		0	0	0	0	0	0
02073F09	gi|49236406|ref|ZP_00330466.1|	7.8	0.879	10.28	9.84E-07	0.478	10.28	5.81E-04	-0.401	10.28	2.93E-02	1.35756	10.28	3.51E-07			0.879	0.478		0	0	0	0	0	0
02073F10	gi|6946693|emb|CAB72315.1|	4.40E-32	0.241	11.51	4.80E-02	-0.137	11.51	2.60E-01	-0.378	11.51	4.35E-02	0.10476	11.51	5.35E-01			0.241	-0.137		0	0	0	0	0	0
02073F11	gi|21357369|ref|NP_648060.1|	0.002	0.994	8.19	1.85E-03	-0.003	8.19	9.92E-01	-0.996	8.19	2.71E-02	0.99063	8.19	1.60E-02			0.994	-0.003		0	0	0	0	0	0
02073F12			-0.221	15.33	7.08E-02	0.378	15.33	4.76E-03	0.599	15.33	3.97E-03	0.15727	15.33	3.53E-01			-0.221	0.378		0	0	0	0	0	0
02073G01			0.88	10.04	5.56E-04	0.085	10.04	7.11E-01	-0.796	10.04	2.08E-02	0.96483	10.04	3.06E-03			0.88	0.085		0	0	0	0	0	0
02073G02	gi|15829065|ref|NP_326425.1|	5.7	-1.035	9.71	1.30E-03	-1.623	9.71	4.10E-05	-0.589	9.71	1.79E-01	-2.65795	9.71	3.13E-06			-1.035	-1.623		1	0	1	0	0	0
02073G03			1.143	7.25	1.19E-05	0.478	7.25	1.58E-02	-0.664	7.25	2.55E-02	1.62089	7.25	7.13E-06			1.143	0.478		0	1	0	0	0	0
02073G04			0.103	4.24	9.24E-01	0.034	4.24	9.73E-01	-0.069	4.24	9.64E-01	0.13759	4.24	9.20E-01			0.103	0.034		0	0	0	0	0	0
02073G05			-0.071	8.76	7.75E-01	-0.54	8.76	2.82E-02	-0.468	8.76	2.02E-01	-0.61132	8.76	6.50E-02			-0.071	-0.54		0	0	0	0	0	0
02073G06			0.694	8.65	3.39E-02	0.227	8.65	4.87E-01	-0.467	8.65	3.44E-01	0.9217	8.65	4.03E-02			0.694	0.227		0	0	0	0	0	0
02073G07			0.247	7.07	1.84E-01	-0.024	7.07	9.12E-01	-0.27	7.07	3.55E-01	0.22338	7.07	3.98E-01			0.247	-0.024		0	0	0	0	0	0
02073G08			0.241	6.64	1.03E-01	0.346	6.64	1.22E-02	0.105	6.64	6.31E-01	0.58753	6.64	4.99E-03			0.241	0.346		0	0	0	0	0	0
02073G09	gi|1805650|emb|CAA71620.1|	8.20E-43	-1.026	8.74	1.66E-04	-0.383	8.74	8.43E-02	0.642	8.74	5.77E-02	-1.40914	8.74	1.33E-04			-1.026	-0.383		1	0	0	0	0	0
02073G10	gi|3873718|emb|CAB03792.1|	1.80E-92	-0.949	9.85	4.47E-03	-1.76	9.85	4.18E-05	-0.812	9.85	8.74E-02	-2.70882	9.85	5.99E-06			-0.949	-1.76		0	0	1	0	0	0
02073G11			0.376	7.37	7.79E-02	-0.208	7.37	3.34E-01	-0.584	7.37	7.51E-02	0.16868	7.37	5.75E-01			0.376	-0.208		0	0	0	0	0	0
02073G12			0.2	9.06	8.41E-02	0.682	9.06	3.24E-05	0.482	9.06	1.05E-02	0.88121	9.06	2.38E-05			0.2	0.682		0	0	0	0	0	0
02073H01			-0.548	12.36	5.01E-03	-0.318	12.36	8.34E-02	0.23	12.36	4.15E-01	-0.86658	12.36	1.82E-03			-0.548	-0.318		0	0	0	0	0	0
02073H02	gi|24641752|ref|NP_727694.1|	0.00039	0.045	8.27	6.94E-01	0.693	8.27	1.24E-05	0.647	8.27	1.03E-03	0.73817	8.27	8.07E-05			0.045	0.693		0	0	0	0	0	0
02073H03			0.344	5.73	3.08E-01	0.139	5.73	6.98E-01	-0.206	5.73	7.06E-01	0.48315	5.73	3.08E-01			0.344	0.139		0	0	0	0	0	0
02073H04	gi|28416390|gb|AAL39197.2|	0.00025	0.785	8.67	5.87E-07	0.653	8.67	1.41E-05	-0.133	8.67	3.93E-01	1.43812	8.67	2.16E-08			0.785	0.653		0	0	0	0	0	0
02073H05	gi|45868|emb|CAA47170.1|	0.525	0.352	9.96	5.96E-03	0.803	9.96	7.01E-06	0.451	9.96	1.25E-02	1.15529	9.96	2.12E-06			0.352	0.803		0	0	0	0	0	0
02073H06			-0.632	10.95	8.91E-05	0.201	10.95	1.15E-01	0.833	10.95	4.78E-04	-0.43089	10.95	1.75E-02			-0.632	0.201		0	0	0	0	0	0
02073H07			-0.098	7.92	4.71E-01	0.67	7.92	6.26E-05	0.768	7.92	1.25E-03	0.57118	7.92	3.42E-03			-0.098	0.67		0	0	0	0	0	0
02073H08			0.921	8.52	1.52E-03	0.496	8.52	5.96E-02	-0.425	8.52	2.85E-01	1.41756	8.52	5.75E-04			0.921	0.496		0	0	0	0	0	0
02073H09	gi|28627569|gb|AAL83698.1|	2.00E-83	-0.592	10.39	2.80E-02	-1.363	10.39	8.28E-05	-0.771	10.39	5.65E-02	-1.95452	10.39	2.91E-05			-0.592	-1.363		0	0	1	0	0	0
02073H10			-0.235	15.18	6.33E-02	0.357	15.18	8.35E-03	0.591	15.18	5.20E-03	0.12194	15.18	4.88E-01			-0.235	0.357		0	0	0	0	0	0
02073H11			0.047	10.32	6.82E-01	0.485	10.32	3.60E-04	0.438	10.32	1.47E-02	0.53239	10.32	1.85E-03			0.047	0.485		0	0	0	0	0	0
02073H12	gi|58386203|ref|XP_314554.2|	4.90E-20	-0.055	8.84	7.76E-01	0.434	8.84	2.30E-02	0.489	8.84	8.32E-02	0.37973	8.84	1.35E-01			-0.055	0.434		0	0	0	0	0	0
02074A01	gi|6946693|emb|CAB72315.1|	8.90E-22	0.152	9.58	5.11E-01	-0.706	9.58	5.17E-03	-0.858	9.58	1.94E-02	-0.55372	9.58	8.33E-02			0.152	-0.706		0	0	0	0	0	0
02074A02			0.588	8.27	1.54E-02	0.621	8.27	1.18E-02	0.033	8.27	9.33E-01	1.20866	8.27	8.93E-04			0.588	0.621		0	0	0	0	0	0
02074A03			1.342	8.52	1.49E-05	0.112	8.52	6.33E-01	-1.23	8.52	2.01E-03	1.45359	8.52	1.30E-04			1.342	0.112		0	1	0	0	0	1
02074A04			1.291	8.68	4.88E-08	0.448	8.68	2.84E-03	-0.843	8.68	6.99E-04	1.73843	8.68	8.70E-08			1.291	0.448		0	1	0	0	0	0
02074A05			0.214	12.65	7.62E-02	0.115	12.65	3.45E-01	-0.099	12.65	6.03E-01	0.32811	12.65	5.11E-02			0.214	0.115		0	0	0	0	0	0
02074A06	gi|47229560|emb|CAG06756.1|	6.50E-37	1.622	6.56	2.26E-06	0.239	6.56	1.89E-01	-1.383	6.56	4.31E-04	1.86142	6.56	6.42E-06			1.622	0.239		0	1	0	0	0	1
02074A07			-0.243	15.13	5.05E-02	0.407	15.13	2.96E-03	0.65	15.13	2.38E-03	0.16424	15.13	3.35E-01			-0.243	0.407		0	0	0	0	0	0
02074A08			0.202	12.62	8.75E-02	0.115	12.62	3.36E-01	-0.087	12.62	6.40E-01	0.31678	12.62	5.58E-02			0.202	0.115		0	0	0	0	0	0
02074A09	gi|54609297|gb|AAV34864.1|	1.10E-82	-0.772	11.16	4.99E-05	-0.118	11.16	4.27E-01	0.655	11.16	6.91E-03	-0.89024	11.16	2.17E-04			-0.772	-0.118		0	0	0	0	0	0
02074A10	gi|2358082|gb|AAB69054.1|	0.199	0.304	8.91	4.77E-01	-0.305	8.91	4.83E-01	-0.609	8.91	3.55E-01	-0.00147	8.91	9.98E-01			0.304	-0.305		0	0	0	0	0	0
02074A11			-0.979	10.67	2.60E-05	-0.577	10.67	2.94E-03	0.402	10.67	1.31E-01	-1.55684	10.67	4.70E-06			-0.979	-0.577		0	0	0	0	0	0
02074A12	gi|54642612|gb|EAL31359.1|	2.80E-20	-0.246	6.57	1.05E-01	0.654	6.57	1.74E-04	0.9	6.57	8.73E-04	0.40831	6.57	4.25E-02			-0.246	0.654		0	0	0	0	0	0
02074B01			0.778	5.84	2.32E-02	0.345	5.84	2.27E-01	-0.433	5.84	3.60E-01	1.12349	5.84	1.25E-02			0.778	0.345		0	0	0	0	0	0
02074B02			-1.3	7.79	2.42E-03	-1.753	7.79	2.67E-04	-0.453	7.79	4.56E-01	-3.0532	7.79	1.76E-05			-1.3	-1.753		1	0	1	0	0	0
02074B03			0.444	8.37	4.08E-02	0.162	8.37	4.56E-01	-0.282	8.37	3.94E-01	0.60561	8.37	4.31E-02			0.444	0.162		0	0	0	0	0	0
02074B04			0.772	8.91	4.18E-05	0.095	8.91	5.18E-01	-0.677	8.91	5.10E-03	0.86648	8.91	2.34E-04			0.772	0.095		0	0	0	0	0	0
[truncated: 1,665 more rows]
